# Supplementary material for: Validated bioanalysis of oxylipins confirms specialized pro-resolving mediator formation in vitro and in vivo
Source: J Lipid Res. 2026 Jun 8;67(7):101075. doi: 10.1016/j.jlr.2026.101075 (PMC13380050; doi:10.1016/j.jlr.2026.101075)
Supplement: Supplemental Table S1 [file mmc1.xlsx]

## Sheet: Table S1
Supplementary table S1: Target analytes and their respective LC, MS, and sensitivity parameters. External (ES) and internal standards (IS); declustering (DP), entrance (EP), and exit potential (CXP); collision energy (CE); correlation coefficient (r); limits of detection (LOD); lower (LLOQ) and upper (ULOQ) limits of quantification.
Reference standard				Biosynthesis			LC retention times			MS/MS transition		MS/MS potentials (V)				Calibration curve (ES/IS)			Limits on column (pg)c			Limits in sample (pg/mL)d
Analyte	CAS number	Commercial sourcea	IS	Class	OHb	PUFA	ES (min)	IS (min)	ES/IS	Q1 (m/z)	Q2 (m/z)	DP	EP	CE	CXP	Slope	Intercept	r	LOD	LLOQ	ULOQ	LOD	LLOQ	ULOQ
LXA4	89663-86-5	90410	d5-LXA4	SPM	3	AA	7	7	1.01	351.2	115.1	-80	-10	-20	-13	0.0174609	0.00377766	0.995977	0.33	1	100	3.3	10	1000
AT-LXA4	171030-11-8	90415	d5-LXA4	SPM	3	AA	7.2	7	1.03	351.2	115.1	-80	-10	-20	-13	0.0196847	0.0045221	0.996466	1	3.33	100	10	33.3	1000
LXB4	98049-69-5	90420	d5-LXA4	SPM	3	AA	6.5	7	0.93	351.2	221.1	-80	-10	-20	-13	0.0064686	0.00459959	0.988994	1	3.33	100	10	33.3	1000
RvD1	872993-05-0	10012554	d5-RvD2	SPM	3	DHA	7	6.5	1.07	375.2	121.1	-80	-10	-40	-13	0.0126	0.0065299	0.995202	3.33	3.33	100	33.3	33.3	1000
RvD2	810668-37-2	10007279	d5-RvD2	SPM	3	DHA	6.6	6.5	1.01	375.2	175.1	-80	-10	-30	-13	0.0169123	0.0275563	0.991461	3.33	10	100	33.3	100	1000
RvD3	916888-47-6	13834	d5-RvD2	SPM	3	DHA	6.6	6.5	1.01	375.2	147.1	-80	-10	-25	-13	0.0546146	0.0165425	0.995938	1	3.33	100	10	33.3	1000
AT-RvD1	528583-91-7	13060	d5-RvD2	SPM	3	DHA	7.2	6.5	1.1	375.2	121.1	-80	-10	-40	-13	0.0121583	0.00820235	0.996358	1	3.33	100	10	33.3	1000
AT-RvD3	1427475-53-3	9002880	d5-RvD2	SPM	3	DHA	6.5	6.5	0.99	375.2	147.1	-80	-10	-25	-13	0.0541483	0.0203168	0.996345	1	3.33	100	10	33.3	1000
RvD4	1025684-60-9	13835	d5-RvD2	SPM	3	DHA	7.8	6.5	1.2	375.2	101.1	-80	-10	-22	-10	0.0295734	0.00618053	0.997172	1	3.33	100	10	33.3	1000
MaR1	1268720-28-0	10878	d4-LTB4	SPM	2	DHA	9.2	9.4	0.98	359.2	250.1	-80	-10	-20	-16	0.00318405	0.000845553	0.997226	1	3.33	100	10	33.3	1000
MarR2	1639809-46-3	16369	d4-LTB4	SPM	2	DHA	9.8	9.4	1.05	359.2	221	-80	-10	-20	-12	0.00738666	0.00328384	0.997102	1	3.33	100	10	33.3	1000
7-epi-MaR1	1268720-66-6	13161	d4-LTB4	SPM	2	DHA	8.6	9.4	0.92	359.2	250	-80	-10	-23	-16	0.003044	0.00176923	0.995575	1	3.33	100	10	33.3	1000
PD1	660430-03-5	10010390	d4-LTB4	SPM	2	DHA	9.2	9.4	0.98	359.2	153.1	-80	-10	-21	-9	0.00940736	0.00324597	0.995985	0.33	1	100	3.3	10	1000
PDX	871826-47-0	10008128	d4-LTB4	SPM	2	DHA	9	9.4	0.96	359.2	153.1	-80	-10	-21	-9	0.0321014	0.00633304	0.998474	0.33	1	100	3.3	10	1000
RvD5	578008-43-2	10007280	d4-LTB4	SPM	2	DHA	9	9.4	0.96	359.2	199.1	-80	-10	-21	-13	0.0130058	0.00388652	0.994659	1	3.33	100	10	33.3	1000
LXA5	110657-98-2	10011453	d5-LXA4	SPM	3	EPA	5.9	7	0.85	349.2	115.1	-80	-10	-20	-13	0.0198174	0.00297913	0.995889	1	3.33	100	10	33.3	1000
RvE1	552830-51-0	10007848	d5-LXA4	SPM	3	EPA	4.4	7	0.63	349.2	195.1	-80	-10	-22	-12	0.010163	0.00684146	0.986792	1	3.33	100	10	33.3	1000
RvE2	865532-70-3	13827	d4-LTB4	SPM	2	EPA	7.8	9.4	0.83	333	159	-82	-10	-22	-10	0.00668231	0.00463433	0.989435	1	3.33	100	10	33.3	1000
RvE4	1781227-87-9	29590	d4-LTB4	SPM	2	EPA	8.1	9.4	0.86	333	199	-80	-10	-25	-16	0.0595604	0.0140441	0.99248	1	3.33	100	10	33.3	1000
20-OH-LTB4	79516-82-8	20190	d4-LTB4	Tri-OH	3	AA	4.9	9.4	0.52	351.3	195.1	-80	-10	-24	-15	0.024682	0.00991973	0.984154	1	3.33	100	10	33.3	1000
5R,6R-diHETE	845673-97-4	10467	d4-LTB4	Di-OH	2	AA	10.2	9.4	1.09	335.2	115.1	-80	-10	-20	-13	0.00153629	0.00296191	0.981943	3.33	10	2000	33.3	100	20000
5S,12S-diHETE	79056-01-2	35260	d4-LTB4	Di-OH	2	AA	9.5	9.4	1.01	335.2	195.1	-80	-10	-22	-13	0.0161366	0.0114599	0.99524	1	3.33	2000	10	33.3	20000
5S,15S-diHETE	82200-87-1	35280	d4-LTB4	Di-OH	2	AA	9	9.4	0.96	335.2	201	-50	-10	-30	-13	0.0110575	0.0224031	0.98572	1	3.33	100	10	33.3	1000
5S,6R-diHETE	82948-88-7	35200	d4-LTB4	Di-OH	2	AA	10.8	9.4	1.15	335.2	115.1	-80	-10	-20	-13	0.0171277	0.00966047	0.99703	1	3.33	2000	10	33.3	20000
epi-trans-LTB4	71548-19-1	35265	d4-LTB4	Di-OH	2	AA	9.1	9.4	0.97	335.2	195.1	-80	-10	-22	-13	0.00982754	0.01525	0.998696	1	3.33	2000	10	33.3	20000
LTB4	71160-24-2	20110	d4-LTB4	Di-OH	2	AA	9.4	9.4	1	335.2	195.1	-80	-10	-22	-13	0.0264059	0.0144916	0.998024	1	3.33	2000	10	33.3	20000
trans-LTB4	71652-82-9	35250	d4-LTB4	Di-OH	2	AA	8.8	9.4	0.94	335.2	195.1	-80	-10	-22	-13	0.022549	0.0149942	0.996758	1	3.33	2000	10	33.3	20000
LTB5	80445-66-5	21110	d4-LTB4	Di-OH	2	EPA	8.3	9.4	0.89	333.2	195	-80	-10	-19	-16	0.0153958	0.00614817	0.988346	1	3.33	100	10	33.3	1000
5-HETE	71030-39-2	34210	d8-5S-HETE	Mono-OH	1	AA	12.2	12.2	1	319.2	115.1	-80	-10	-21	-12	0.0280307	0.0315662	0.997401	1	3.33	2000	10	33.3	20000
8-HETE	70968-93-3	34340	d8-5S-HETE	Mono-OH	1	AA	11.9	12.2	0.98	319.2	155	-50	-10	-18	-13	0.0297905	0.12045	0.994195	10	10	2000	100	100	20000
11-HETE	71030-38-1	34500	d8-5S-HETE	Mono-OH	1	AA	11.7	12.2	0.96	319.2	167.1	-80	-10	-21	-12	0.0764708	0.0915891	0.995518	1	3.33	2000	10	33.3	20000
12-HETE	71030-37-0	34550	d8-5S-HETE	Mono-OH	1	AA	11.9	12.2	0.97	319.2	179.1	-80	-10	-21	-12	0.0178224	0.0492433	0.99574	3.33	3.33	2000	33.3	33.3	20000
15-HETE	71030-36-9	34700	d8-5S-HETE	Mono-OH	1	AA	11.6	12.2	0.95	319.2	219.1	-80	-10	-19	-12	0.019266	0.0223358	0.997301	3.33	3.33	2000	33.3	33.3	20000
4-HDHA	90906-40-4	33200	d8-5S-HETE	Mono-OH	1	DHA	12.6	12.2	1.03	343.2	101.1	-80	-10	-17	-15	0.0195335	0.00498933	0.994561	1	3.33	100	10	33.3	1000
7-HDHA	90780-55-5	33300	d8-5S-HETE	Mono-OH	1	DHA	12.1	12.2	0.99	343.2	141.1	-80	-10	-18	-15	0.0177273	0.0162782	0.994719	3.33	3.33	100	33.3	33.3	1000
10-HDHA	90780-50-0	33400	d8-5S-HETE	Mono-OH	1	DHA	11.8	12.2	0.97	343.3	152.9	-50	-10	-20	-12	0.0343833	0.0139459	0.996231	1	3.33	100	10	33.3	1000
13-HDHA	90780-53-3	33500	d8-5S-HETE	Mono-OH	1	DHA	11.7	12.2	0.96	343.2	193.1	-80	-10	-17	-14	0.0311024	0.0484054	0.990677	3.33	3.33	100	33.3	33.3	1000
14-HDHA	87042-40-8	33550	d8-5S-HETE	Mono-OH	1	DHA	11.8	12.2	0.97	343.2	205.1	-80	-10	-17	-14	0.0110443	0.00687618	0.99703	3.33	3.33	100	33.3	33.3	1000
17-HDHA	90780-52-2	33650	d8-5S-HETE	Mono-OH	1	DHA	11.7	12.2	0.96	343.2	245.1	-80	-10	-17	-14	0.00473163	0.0143882	0.945084	3.33	10	100	33.3	100	1000
5-HEPE	83952-40-3	32200	d8-5S-HETE	Mono-OH	1	EPA	11.4	12.2	0.93	317.2	115.1	-80	-10	-18	-12	0.0325716	0.0147738	0.985269	1	3.33	100	10	33.3	1000
11-HEPE	99217-78-4	32500	d8-5S-HETE	Mono-OH	1	EPA	10.9	12.2	0.89	317.2	167.1	-80	-10	-19	-12	0.0360221	0.0164262	0.977877	1	3.33	100	10	33.3	1000
12-HEPE	81187-21-5	32540	d8-5S-HETE	Mono-OH	1	EPA	11	12.2	0.9	317.2	179.1	-80	-10	-19	-12	0.0310484	0.0167243	0.981652	1	3.33	100	10	33.3	1000
15-HEPE	88852-33-9	32700	d8-5S-HETE	Mono-OH	1	EPA	10.8	12.2	0.89	317.2	219.1	-80	-10	-18	-12	0.0274653	0.015629	0.978054	1	3.33	100	10	33.3	1000
18-HEPE	141110-17-0	32840	d8-5S-HETE	Mono-OH	1	EPA	10.7	12.2	0.87	317.2	259.1	-80	-10	-16	-23	0.0160782	0.0168467	0.970296	1	3.33	100	10	33.3	1000
9-HODE	98524-19-7	38400	d8-5S-HETE	Mono-OH	1	LA	11.4	12.2	0.93	295.2	171	-60	-10	-19	-13	0.0248357	2.0913	0.734198	10	100	2000	100	1000	20000
13-HODE	18104-45-5	38600	d8-5S-HETE	Mono-OH	1	LA	11.3	12.2	0.93	295.2	195	-60	-10	-25	-13	0.0288241	2.08645	0.796404	10	100	2000	100	1000	20000
AA	506-32-1	90010	d8-AA	PUFA	0	AA	13.8	13.8	1	303.3	259.1	-100	-10	-16	-18	0.000557421	0.0994838	0.889688	333.33	333.33	2000	3333.3	3333.3	20000
DHA	6217-54-5	90310	d8-AA	PUFA	0	DHA	13.8	13.8	1	327.3	283.1	-100	-10	-16	-18	0.00145153	0.0409881	0.9943	100	100	2000	1000	1000	20000
DPA	24880-45-3	90165	d8-AA	PUFA	0	DPA	13.9	13.8	1.01	329.3	285.1	-100	-10	-16	-18	0.000109454	0.0096124	0.965507	100	333.33	2000	1000	3333.3	20000
EPA	10417-94-4	90110	d8-AA	PUFA	0	EPA	13.6	13.8	0.99	301.3	257.1	-100	-10	-16	-18	0.00226522	0.0523394	0.98507	100	100	2000	1000	1000	20000
PGD2	41598-07-6	12010	d4-PGE2	COX	n.a.	AA	6.4	6.3	1.02	351.3	233.1	-80	-10	-16	-15	0.0332856	0.0164536	0.99509	1	3.33	100	10	33.3	1000
PGE2	363-24-6	14010	d4-PGE2	COX	n.a.	AA	6.3	6.3	1	351.2	271	-120	-10	-20	-13	0.0376042	0.0257926	0.99743	1	3.33	2000	10	33.3	20000
PGF2α	551-11-1	16010	d4-PGE2	COX	n.a.	AA	6.6	6.3	1.06	353.3	193.1	-80	-10	-34	-11	0.0186293	0.00828951	0.993575	1	3.33	100	10	33.3	1000
PGF2β	4510-16-1	16410	d4-PGE2	COX	n.a.	AA	5.8	6.3	0.92	353.2	193.1	-80	-10	-28	-16	0.0113821	0.00847977	0.994946	1	3.33	100	10	33.3	1000
PGJ2	60203-57-8	18500	d4-PGE2	COX	n.a.	AA	7.6	6.3	1.22	333.1	271.2	-80	-10	-24	-16	0.0218278	0.0112272	0.996819	1	3.33	100	10	33.3	1000
PGA1	14152-28-4	10010	d4-PGE2	COX	n.a.	DGLA	7.9	6.3	1.26	335.2	317.1	-70	-10	-22	-18	0.661499	0.274582	0.994876	0.33	1	100	3.3	10	1000
PGD1	17968-82-0	12000	d4-PGE2	COX	n.a.	DGLA	6.5	6.3	1.03	353.1	273.2	-90	-10	-30	-18	0.0136666	0.0107821	0.995529	1	3.33	100	10	33.3	1000
PGE1	745-65-3	13010	d4-PGE2	COX	n.a.	DGLA	6.6	6.3	1.06	353.1	273.2	-90	-10	-30	-18	0.0222067	0.0166388	0.998204	1	3.33	100	10	33.3	1000
PGF1α	745-62-0	15010	d4-PGE2	COX	n.a.	DGLA	6.8	6.3	1.08	355.3	211.1	-80	-10	-35	-16	0.0166079	0.0107033	0.996444	1	3.33	100	10	33.3	1000
PGF1β	10164-73-5	15410	d4-PGE2	COX	n.a.	DGLA	6	6.3	0.96	355.3	211.1	-80	-10	-30	-16	0.0163859	0.00690709	0.996773	1	3.33	100	10	33.3	1000
PGB3	36614-32-1	11990	d4-PGE2	COX	n.a.	EPA	6.5	6.3	1.04	331.2	202.1	-80	-10	-25	-16	0.0130683	0.00308468	0.995594	1	3.33	100	10	33.3	1000
PGD3e	71902-47-1	12990	d4-PGE2	COX	n.a.	EPA	5.3	6.3	0.84	349.2	189	-90	-10	-22	-16	0.0274141	0.0107426	0.996982	0.33	1	100	3.3	10	1000
PGE3e	802-31-3	14990	d4-PGE2	COX	n.a.	EPA	5.3	6.3	0.84	349.2	189	-90	-10	-22	-16	0.0274141	0.0107426	0.996982	0.33	1	100	3.3	10	1000
PGF3α	745-64-2	16990	d4-PGE2	COX	n.a.	EPA	5.6	6.3	0.9	351.3	307.1	-80	-10	-28	-16	0.00847332	0.00977826	0.992771	3.33	10	100	33.3	100	1000
11β-PGE2	38310-90-6	14510	d4-PGE2	COX	n.a.	AA	6.4	6.3	1.02	351.2	271	-120	-10	-20	-13	0.0376042	0.0257926	0.99743	1	3.33	2000	10	33.3	20000
12-HHT	54397-84-1	34590	d4-PGE2	COX	n.a.	AA	10	6.3	1.59	279	163	-30	-10	-30	-13	0.000767315	0.00294943	0.99067	100	100	2000	1000	1000	20000
15-deoxy-∆12,14-PGJ2	87893-55-8	18570	d4-PGE2	COX	n.a.	AA	10.2	6.3	1.62	315.2	271.1	-80	-10	-17	-18	0.136719	0.0372801	0.994728	1	3.33	100	10	33.3	1000
15-keto-PGE2	26441-05-4	14720	d4-PGE2	COX	n.a.	AA	5.7	6.3	0.92	349.2	235.1	-115	-10	-19	-11	0.0306493	0.0110544	0.996852	1	3.33	100	10	33.3	1000
20-OH-PGE2	57930-95-7	14950	d4-PGE2	COX	n.a.	AA	2.2	6.3	0.35	367.2	287.2	-80	-10	-25	-16	0.0165801	0.00770873	0.994419	1	3.33	100	10	33.3	1000
6-Keto-PGE1	67786-53-2	13260	d4-PGE2	COX	n.a.	AA	3.9	6.3	0.62	367.2	349.1	-80	-10	-15	-15	0.0727049	0.0201797	0.996943	0.33	1	100	3.3	10	1000
6-Keto-PGF1α	58962-34-8	15210	d4-PGE2	COX	n.a.	AA	5.3	6.3	0.85	369.2	245.1	-80	-10	-35	-15	0.106403	0.0622679	0.997053	1	3.33	100	10	33.3	1000
TXB2	54397-85-2	19030	d4-PGE2	COX	n.a.	AA	6.1	6.3	0.98	369.3	169.1	-80	-10	-22	-15	0.094029	0.0499836	0.996946	3.33	10	2000	33.3	100	20000
TXB3	196493-76-2	10006330	d4-PGE2	COX	n.a.	EPA	5.1	6.3	0.82	368.5	169.1	-80	-10	-22	-16	0.002262	0.00399157	0.995148	33.33	100	2000	333.3	1000	20000
d5-LXA4	1622429-53-1	10007737	IS	SPM	3	n.a.	n.a.	7	n.a.	356.3	115.2	-80	-10	-19	-14	n.a.	n.a.	n.a.	n.a.	n.a.	n.a.	n.a.	n.a.	n.a.
d5-RvD2	1881277-33-3	11184	IS	SPM	3	n.a.	n.a.	6.5	n.a.	380.3	141.2	-80	-10	-23	-14	n.a.	n.a.	n.a.	n.a.	n.a.	n.a.	n.a.	n.a.	n.a.
d4-LTB4	124629-74-9	320110	IS	Di-OH	2	n.a.	n.a.	9.4	n.a.	339.3	197.2	-80	-10	-22	-13	n.a.	n.a.	n.a.	n.a.	n.a.	n.a.	n.a.	n.a.	n.a.
d8-5S-HETE	330796-62-8	334230	IS	Mono-OH	1	n.a.	n.a.	12.2	n.a.	327.3	116.1	-80	-10	-17	-10	n.a.	n.a.	n.a.	n.a.	n.a.	n.a.	n.a.	n.a.	n.a.
d8-AA	69254-37-1	390010	IS	PUFA	0	n.a.	n.a.	13.8	n.a.	311.3	267.1	-80	-10	-16	-18	n.a.	n.a.	n.a.	n.a.	n.a.	n.a.	n.a.	n.a.	n.a.
d4-PGE2	34210-10-1	314010	IS	COX	n.a.	n.a.	n.a.	6.3	n.a.	335.3	193.2	-80	-10	-16	-15	n.a.	n.a.	n.a.	n.a.	n.a.	n.a.	n.a.	n.a.	n.a.
a Item number from distributor Cayman Chemical Company (Ann Arbor, MI, USA)
b Number of hydroxy groups of SPM and SPM precursors; not applicable (n.a.) for prostanoids
c Calculated amounts on column after SPE (pre-SPE sample volume: 1 mL; reconstitution volume: 100 µL; injection volume: 10 µL); not to be confused with instrumental limits (direct injection of standard solutions ignoring loss during SPE)
d Original concentration of the sample before SPE
e Co-elution and similar fragmentation prevent analytical separation of PGD3/PGE3
