# Supplementary material for: Validated bioanalysis of oxylipins confirms specialized pro-resolving mediator formation in vitro and in vivo
Source: J Lipid Res. 2026 Jun 8;67(7):101075. doi: 10.1016/j.jlr.2026.101075 (PMC13380050; doi:10.1016/j.jlr.2026.101075)
Supplement: Supplemental Table S2 [file mmc2.xlsx]

## Sheet: Table S2
Supplementary Table S2				Oxylipin formation in vitro and ex vivo. Monocytes (2 × 106 cells), M1/M2a (2 × 106 cells), PMNL (10 × 106 cells), platelets (250 × 106 cells), or co-cultures of PMNL (10 × 106 cells) with platelets (250 × 106 cells) were left unstimulated, stimulated with A23187 (2.5 µmol/L), or stimulated with SACM (1%) for 90 min (n = 4). Whole blood (1 ml) was stimulated with A23187 (30 µmol/L) or stimulated …
Analyte	Limits (pg/sample)			Monocytes (pg)				M1-MDM (pg)				M2a-MDM (pg)				PMNL (pg)				Platelets (pg)				PMNL/platelets (pg)				Whole blood (pg)
Name	LOD	LLOQ		Unstimulated	A23187	SACM		Unstimulated	A23187	SACM		Unstimulated	A23187	SACM		Unstimulated	A23187	SACM		Unstimulated	A23187	SACM		Unstimulated	A23187	SACM		Unstimulated	A23187	SACM
LXA4	3.3	10		nq	134.765	445.935		nd	50.0099	23.5234		nd	348.063	421.69		nq	49.0878	1764.96		nq	nq	nq		nq	1025.92	7186.4		nd	nd	nd
AT-LXA4	10	33.3		nd	nq	nq		nd	nd	nd		nd	nd	nd		nd	nd	nd		nd	nd	nd		nd	152.193	384.91		nd	nd	nd
LXA5	10	33.3		nd	nd	nd		nd	nd	nd		nd	nd	nd		nd	nd	nq		nd	nd	nd		nd	nq	116.227		nd	nd	nd
LXB4	10	33.3		nd	85.1177	64.8189		nd	nd	nd		nd	461.684	609.142		nq	nq	309.969		nd	nq	nq		nq	7698.55	3043.53		nd	nd	nd
MaR1	10	33.3		nd	nd	nd		nd	nd	nd		nd	nd	nd		nd	nd	nd		nd	nd	nd		nd	nd	nd		nd	nd	nd
MaR2	10	33.3		nq	nq	47.9664		nd	nd	nd		nd	41.1772	63.2532		nd	nq	nq		nd	249.216	319.939		nd	124.489	387.881		nd	nd	nd
7-epi-MaR1	10	33.3		nd	nd	nd		nd	nd	nd		nd	nd	nd		nd	nd	nd		nd	nd	nq		nd	nq	nq		nd	nd	nd
PD1	3.3	10		nd	nd	nq		nd	nd	nd		nd	nd	nd		nd	nd	nd		nd	nq	12.3901		nd	nq	12.9492		nd	nd	nd
PDx	3.3	10		nd	nd	nq		nd	nd	nd		nd	nq	nq		nd	nd	nq		nd	26.2873	27.6522		nd	25.5222	65.53		nd	nq	nq
RvD1	33.3	33.3		nd	35.0466	nd		nd	nd	nd		nd	nd	nd		nd	nd	nd		nd	nd	nd		nd	214.632	42.9054		nd	nd	nd
AT-RvD1	10	33.3		nd	nd	nd		nd	nd	nd		nd	nd	nd		nd	nd	nd		nd	nd	nd		nd	nd	nd		nd	nd	nd
RvD2	33.3	100		nd	nd	nd		nd	nd	nd		nd	nd	nd		nd	nd	nq		nd	nd	nd		nd	nq	nq		nd	nd	nd
RvD3	10	33.3		nd	nd	nd		nd	nd	nd		nd	nd	nd		nd	nd	nd		nd	nd	nd		nd	nd	nd		nd	nd	nd
AT-RvD3	10	33.3		nd	nd	nd		nd	nd	nd		nd	nd	nd		nd	nd	nd		nd	nd	nd		nd	nd	nd		nd	nd	nd
RvD4	10	33.3		nd	nd	nd		nd	nd	nd		nd	nd	nd		nd	nd	nd		nd	nd	nd		nd	nd	nd		nd	nd	nd
RvD5	10	33.3		nd	38.9684	107.183		nd	69.9083	54.9002		nd	1403.29	1778.88		nd	43.1711	219.739		nd	67.79	nq		nd	284.44	365.971		nd	nq	nq
RvE1	10	33.3		nd	324.26	50.4523		nd	nd	nd		nd	nd	nd		nd	187.551	445.071		nd	102.745	nd		nq	13011.4	4021.79		nd	nd	nd
RvE2	10	33.3		nd	nd	nd		nd	nd	nd		nd	nd	nd		nd	nd	nd		nd	nd	nd		nd	nq	nq		nd	nd	nd
RvE4	10	33.3		nd	nd	nd		nd	nq	nd		nd	46.4538	45.6304		nd	nd	nd		nd	nd	nd		nd	nd	nd		nd	nd	nd
LTB4/5S,12S-diHETE	10	33.3		100.901	4046.74	12932.6		10	19202.1	12062.7		10	5646.9	10075.5		403.618	1363.21	8045.85		156.59	1749.7	453.244		203.668	72901.8	88686.1		57.3238	86507.2	2384.13
trans-LTB4	10	33.3		nq	1262.87	3801.58		nd	8751.03	3754.85		nd	3624.45	2397.66		nq	234.892	2855.37		nq	1363.16	766.196		nq	4258.3	7245.87		60.8717	13152.9	335.082
epi-trans-LTB4	10	33.3		39.1978	4448.71	9320		nd	11942.6	5608.95		nd	5068.52	4118.79		84.8869	468.415	4817.31		65.609	3654.07	4012		64.6895	25285.6	20702		144.204	10170.3	403.097
5S,15S-diHETE	10	33.3		nq	616.949	1881.17		nd	1499.25	740.711		nq	11821	12427.4		nd	202.229	6607.46		nd	64.8738	nq		nd	1043.18	5268.73		46.2486	1099.21	154.879
5S,6R-diHETE	10	33.3		nq	369.389	4820.84		nd	5200.95	2203.73		nd	1576.05	1031.09		36.9995	295.947	4899.21		nq	50.441	124.668		nq	533.102	6626.77		nd	2684.89	71.0621
5R,6R-diHETE	33.3	100		nd	nd	nd		nd	nd	nd		nd	nd	nd		nd	nd	nd		nd	nd	nd		nd	nd	nd		nd	nd	nd
20-OH-LTB4	10	33.3		nd	nd	nd		nd	186.936	145.499		nd	34.9576	nq		nd	nd	nd		nd	nd	nd		nd	nd	nd		nd	10933.1	53.9744
LTB5	10	33.3		nd	nq	97.9784		nd	1304.38	695.965		nd	478.279	658.195		nq	nq	129.434		nd	nd	nd		nd	55.9255	129.268		nd	2465.13	71.6146
5-HETE	10	33.3		69.946	276.906	2009.38		223.829	50553.4	22077.2		120.332	40540.9	25758.8		57.4481	1133.94	27453.6		nq	74.8406	364.152		nq	1015.99	2051.3		952.711	114866	6645.18
8-HETE	100	100		nd	104.676	1204.9		nd	572.463	307.348		nd	2608.97	3121.47		nd	nd	379.395		nd	1321.96	945.547		nd	484.909	2111.75		1514.65	6419.1	2998.08
11-HETE	10	33.3		129.706	457.196	2900.05		nq	3695.63	2480.13		nq	2511.6	3556.87		149.658	251.629	236.998		204.733	31250	2965.93		98.5237	4745.4	5144.8		897.29	12670.5	2855.47
12-HETE	33.3	33.3		17879.4	118563	350156		nd	1005.24	608.747		nd	22094.7	32350.4		8354.84	42968.6	40361.6		32364.9	884407	363437		16387.9	210263	546834		96255.2	793775	290561
15-HETE	33.3	33.3		97.4407	235.003	4962.88		nd	2446.63	1915.8		653.674	50782	94077.8		47.4307	210.807	2983.06		121.307	347.358	311.77		143.99	284.919	955.096		3184.62	32599.3	13448
5-HEPE	10	33.3		nd	nq	68.3515		nq	4429.07	1557.83		nd	3123.87	1665.83		nd	nq	930.065		nd	nd	nd		nd	nq	41.6524		216.968	4575.14	472.595
11-HEPE	10	33.3		nd	44.5915	82.356		nd	107.006	85.2861		nd	156.342	227.527		nd	nq	nq		nd	1584.46	91.1641		nd	182.907	164.92		62.9617	502.873	278.876
12-HEPE	10	33.3		298.389	3232.15	10743.6		nd	nq	48.7053		nd	968.421	1551.26		76.6103	549.127	1050.35		712.676	36132.9	13116.9		240.961	4591.31	21029.6		1830.14	41406.6	22488.6
15-HEPE	10	33.3		nd	nq	98.6121		nd	nq	nq		nq	5788.05	8858.57		nd	nd	72.8573		nd	nq	nq		nd	nd	nq		144.178	1571.29	1230.05
18-HEPE	10	33.3		nd	nq	nq		nd	nq	41.4408		nd	194.941	186.673		nd	nd	nq		nq	nq	nq		nd	nq	77.1301		178.147	1040.87	608.096
4-HDHA	10	33.3		nd	nd	nq		nd	87.2231	94.7513		nd	181.633	151.16		nd	nd	nq		nd	nd	nq		nd	nd	nd		364.657	406.334	618.548
7-HDHA	33.3	33.3		nd	nd	79.9584		nd	842.639	592.239		nd	515.271	685.823		nd	60.8174	182.39		nd	nd	nd		nd	38.7688	39.2392		42.9025	547.726	177.453
10-HDHA	10	33.3		nq	77.4984	419.961		nd	64.0056	85.531		nd	92.3104	162.116		nq	41.0118	50.1833		nq	323.45	436.568		nq	272.225	834.234		174.793	2414.06	1054.79
13-HDHA	33.3	33.3		nd	45.8369	223.09		nd	148.414	213.711		nd	104.997	224.387		nd	nd	nd		nd	468.109	297.373		nd	125.866	556.457		106.622	679.56	431.423
14-HDHA	33.3	33.3		714.437	4295.71	22146		nd	69.3479	163.373		37.1694	2863.54	5895.42		227.588	1349.74	1462.7		2112.73	24571.8	34702.3		576.196	7962.09	39538.1		3816.64	92723.4	35955.9
17-HDHA	33.3	100		nd	nq	1438.6		nd	301.768	459.996		nq	11276.8	20271.5		nd	nq	910.479		nd	nq	nq		nd	nq	419.379		606.44	8005.05	4727.07
9-HODE	100	1000		nd	nq	3033.01		nd	nd	nd		nd	nd	nd		nq	nq	nq		nq	27780.1	45249.9		nd	2074.43	40219.4		24696	35898.6	34456
13-HODE	100	1000		nq	1014.61	14416.6		nd	nd	nd		nd	nq	2146.52		nq	1973.22	2564.01		nq	57756.6	65681		nq	9047.63	74909.8		28270.9	58352.9	45431.9
PGE2	10	33.3		104.54	561.719	475.171		657.268	18153.5	12519.6		nq	1770.76	2417.1		nq	171.622	97.5153		105.883	2931.87	262.95		233.321	4321.47	539.004		1334.29	6088.44	1510.69
15-keto-PGE2	10	33.3		nd	nq	33.6993		nd	nd	nd		nd	nd	nd		nd	nd	nq		nd	76.5266	112.638		nd	60.7257	nq		nd	nd	nd
PGD2	10	33.3		nq	112.164	68.6071		43.0463	2165.04	1253.5		nq	1950.22	1379.8		nd	nq	nq		33.8013	723.12	94.7795		nq	579.978	115.389		332.349	411.861	296.607
PGJ2	10	33.3		nd	nq	nq		nd	nd	nd		nd	nd	nd		nd	nd	nq		nd	66.903	nq		nd	48.2221	nq		nd	60.779	nd
15-deoxy-12,14-PGJ2	10	33.3		nd	nd	nq		nd	nq	nd		nd	nq	nq		nd	nd	nd		nd	56.995	64.748		nd	nq	nd		nq	nq	nq
PGA1	3.3	10		26.9037	135.469	24.0095		nd	nd	nd		nd	nd	nd		nd	12.5819	18.3806		nd	27.437	nd		32.045	2112.74	385.663		nd	nq	nq
PGD1	10	33.3		nd	nd	nd		nd	nd	nd		nd	nd	nd		nd	nd	nd		nd	nd	nd		nd	nd	nd		nd	nd	nd
PGE1	10	33.3		nd	nq	nd		nq	236.839	163.025		nd	114.61	60.8693		nd	nd	nd		nd	44.8976	nq		nd	98.0686	nq		nq	96.9391	34.3049
6-Keto-PGE1	3.3	10		nd	nd	nd		nd	nd	nd		nd	nd	nd		nd	nd	nd		nd	nd	nd		nd	nd	nd		nd	nd	nd
6-Keto-PGF1a	10	33.3		39.353	111.849	88.4128		nd	nd	nd		nd	nd	nd		nd	nq	nd		108.833	2358.47	112.298		142.437	2102.83	178.479		nd	nd	nd
PGF1a	10	33.3		nd	nd	nd		nd	nd	nd		nd	nd	nd		nd	nd	nd		nd	nd	nd		nd	nd	nd		nd	nd	nd
PGF1b	10	33.3		nd	nd	nd		nd	nd	nd		nd	nd	nd		nd	nd	nd		nd	nd	nd		nd	nd	nd		nd	nd	nd
PGF2a	10	33.3		100.935	278.572	242.756		396.024	5719.26	3804.62		58.3494	3734.89	2074.42		nq	nq	nq		136.073	1518.63	218.367		184.068	2697.44	266.115		664.732	1822.27	796.979
PGF2b	10	33.3		nd	nq	nq		nd	77.5467	56.2439		nd	108.962	76.8025		nd	nd	nd		nq	73.6451	nq		nq	125.133	nq		nd	209.371	nd
PGF3a	33.3	100		nd	nd	nd		nd	nd	nd		nd	nd	nd		nd	nd	nd		nd	nq	nd		nd	nq	nd		nd	nd	nd
PGB3	10	33.3		nd	nd	nd		nd	nd	nd		nd	nd	nd		nd	nd	nd		nd	nd	nd		nd	nd	nd		nd	nd	nd
PGE3_PGD3	3.3	10		nd	nd	nd		nd	65.3629	31.2329		nd	12.5474	20.1095		nd	nd	nd		nd	13.2197	nd		nd	13.6659	nd		nd	nd	nd
TXB2	33.3	100		9019.14	23220.3	19889.4		1515.42	24699.2	19064.3		583.717	33378.1	36739.2		1451.66	4595.98	1462.88		25029.3	212748	25536.3		31307	189778	36919.2		4157.34	94250.1	14519.1
TXB3	333.3	1000		nq	nq	nq		nd	nq	nq		nd	1917.67	2056.36		nd	nq	nd		nq	25150.3	nq		nq	16338.2	1164.68		nd	1617.46	nq
12-HHT	1000	1000		2436.37	17726.3	26764.9		nd	28654.5	20436.4		nd	40550	49967.9		1419.12	3320.56	1392.95		4094.36	340887	27866.6		2516.25	192557	37509.2		7278.06	166668	25197.9
AA	3333.3	3333.3		10172.1	18938.6	207174		13776	373244	347305		20217.4	752012	1.03333e+06		7951.63	30876.2	234001		6581.53	5732.92	34469.1		11771.7	20775.4	119463		958848	2.97126e+06	2.82233e+06
EPA	1000	1000		nd	nd	3449.97		1167.84	22859.9	30650.8		1142.46	67471.5	98187.3		nd	nd	5652.37		nd	nd	nd		nd	nd	2372.57		236160	731370	694721
DHA	1000	1000		1238.07	2547.66	35573.8		9076.89	94431.1	161081		6542.18	130613	196114		1133.38	2850.76	28379.7		1052.33	1029.96	2582.21		2043.34	1435.16	20480		582430	456613	878773
DPA	1000	3333.3		nq	6069.3	86120.7		7020	93956.2	198748		nq	101278	160376		nq	7093.76	66115.7		nd	nq	3621.06		nq	nq	47418.9		429668	417725	898661
20-OH-PGE2	10	33.3		nd	nd	nd		nd	nd	nd		nd	nd	nd		nd	nd	nd		nd	nd	nd		nd	nd	nd		nd	nd	nd

## Sheet: Data repository
Analyte	Donor	Monocytes (pg)			M1-MDM (pg)			M2a-MDM (pg)			PMNL (pg)			Platelets (pg)			PMNL/platelets (pg)			Whole blood (pg)
		Unstimulated	A23187	SACM	Unstimulated	A23187	SACM	Unstimulated	A23187	SACM	Unstimulated	A23187	SACM	Unstimulated	A23187	SACM	Unstimulated	A23187	SACM	Unstimulated	A23187	SACM
LXA4	Mean	3.725	134.765	445.935	3.3	50.0099	23.5234	3.3	348.063	421.69	3.725	49.0878	1764.96	3.725	5.43038	3.725	5.61066	1025.92	7186.4	3.3	3.3	3.3
	D1	3.3	5	5	3.3	43.0455	21.9304	3.3	107.026	117.03	5	5	125.582	5	3.3	3.3	3.3	414.058	5429.42	3.3	3.3	3.3
	D2	3.3	146.007	156.409	3.3	96.5157	45.8524	3.3	1135.73	1333.17	3.3	99.7402	5681.42	3.3	3.3	3.3	3.3	2148.73	8494.74	3.3	3.3	3.3
	D3	3.3	125.434	1051.79	3.3	39.204	16.0725	3.3	90.9598	164.077	3.3	38.6943	458.915	3.3	10.1215	5	3.3	927.805	6439.15	3.3	3.3	3.3
	D4	5	262.621	570.545	3.3	21.2744	10.2385	3.3	58.5373	72.4853	3.3	52.9166	793.918	3.3	5	3.3	12.5426	613.073	8382.28	3.3	3.3	3.3
	D5																			3.3	3.3	3.3
	D6																			3.3	3.3	3.3
AT-LXA4	Mean	10	13.325	20.3835	10	10	10	10	10	10	10	10	10	10	10	10	10	152.193	384.91	10	10	10
	D1	10	10	10	10	10	10	10	10	10	10	10	10	10	10	10	10	110.609	293.521	10	10	10
	D2	10	10	10	10	10	10	10	10	10	10	10	10	10	10	10	10	203.435	642.412	10	10	10
	D3	10	16.65	44.8839	10	10	10	10	10	10	10	10	10	10	10	10	10	53.5837	190.113	10	10	10
	D4	10	16.65	16.65	10	10	10	10	10	10	10	10	10	10	10	10	10	241.145	413.593	10	10	10
	D5																			10	10	10
	D6																			10	10	10
LXA5	Mean	10	10	10	10	10	10	10	10	10	10	10	20.0268	10	10	10	10	11.6625	116.227	10	10	10
	D1	10	10	10	10	10	10	10	10	10	10	10	10	10	10	10	10	10	66.3149	10	10	10
	D2	10	10	10	10	10	10	10	10	10	10	10	50.1072	10	10	10	10	10	124.924	10	10	10
	D3	10	10	10	10	10	10	10	10	10	10	10	10	10	10	10	10	16.65	112.354	10	10	10
	D4	10	10	10	10	10	10	10	10	10	10	10	10	10	10	10	10	10	161.317	10	10	10
	D5																			10	10	10
	D6																			10	10	10
LXB4	Mean	10	85.1177	64.8189	10	10	10	10	461.684	609.142	31.7685	32.6064	309.969	10	33.0301	13.325	20.5964	7698.55	3043.53	10	10	10
	D1	10	10	10	10	10	10	10	110.496	81.8261	72.1503	10	16.65	10	10	16.65	10	4260.53	1345.1	10	10	10
	D2	10	44.4937	36.5245	10	10	10	10	1614.97	2227.68	10	16.65	1026.12	10	10	10	10	12619.1	6738.76	10	10	10
	D3	10	96.7345	108.359	10	10	10	10	72.8252	84.6096	34.9239	59.4397	98.1348	10	55.8479	10	10	4049.11	1335.31	10	10	10
	D4	10	189.242	104.392	10	10	10	10	48.4418	42.4535	10	44.3359	98.9737	10	56.2725	16.65	52.3857	9865.41	2754.95	10	10	10
	D5																			10	10	10
	D6																			10	10	10
MaR1	Mean	10	10	10	10	10	10	10	10	10	10	10	10	10	10	10	10	10	10	10	10	10
	D1	10	10	10	10	10	10	10	10	10	10	10	10	10	10	10	10	10	10	10	10	10
	D2	10	10	10	10	10	10	10	10	10	10	10	10	10	10	10	10	10	10	10	10	10
	D3	10	10	10	10	10	10	10	10	10	10	10	10	10	10	10	10	10	10	10	10	10
	D4	10	10	10	10	10	10	10	10	10	10	10	10	10	10	10	10	10	10	10	10	10
	D5																			10	10	10
	D6																			10	10	10
MaR2	Mean	11.6625	19.5885	47.9664	10	10	10	10	41.1772	63.2532	10	30.409	14.9875	10	249.216	319.939	10	124.489	387.881	10	10	10
	D1	10	10	16.65	10	10	10	10	16.65	16.65	10	10	16.65	10	181.937	188.717	10	90.9182	258.567	10	10	10
	D2	10	16.65	16.65	10	10	10	10	128.059	185.73	10	10	16.65	10	278.331	298.238	10	144.973	381.091	10	10	10
	D3	16.65	16.65	60.1085	10	10	10	10	10	33.983	10	91.636	10	10	186.406	405.163	10	125.518	396.551	10	10	10
	D4	10	35.054	98.4571	10	10	10	10	10	16.65	10	10	16.65	10	350.189	387.636	10	136.545	515.314	10	10	10
	D5																			10	10	10
	D6																			10	10	10
7-epi-MaR1	Mean	10	10	10	10	10	10	10	10	10	10	10	10	10	10	13.325	10	11.6625	11.6625	10	10	10
	D1	10	10	10	10	10	10	10	10	10	10	10	10	10	10	10	10	10	10	10	10	10
	D2	10	10	10	10	10	10	10	10	10	10	10	10	10	10	16.65	10	10	10	10	10	10
	D3	10	10	10	10	10	10	10	10	10	10	10	10	10	10	16.65	10	10	16.65	10	10	10
	D4	10	10	10	10	10	10	10	10	10	10	10	10	10	10	10	10	16.65	10	10	10	10
	D5																			10	10	10
	D6																			10	10	10
PD1	Mean	3.3	3.3	3.725	3.3	3.3	3.3	3.3	3.3	3.3	3.3	3.3	3.3	3.3	7.97129	12.3901	3.3	3.725	12.9492	3.3	3.3	3.3
	D1	3.3	3.3	3.3	3.3	3.3	3.3	3.3	3.3	3.3	3.3	3.3	3.3	3.3	5	5	3.3	5	3.3	3.3	3.3	3.3
	D2	3.3	3.3	3.3	3.3	3.3	3.3	3.3	3.3	3.3	3.3	3.3	3.3	3.3	5	13.4623	3.3	3.3	18.4642	3.3	3.3	3.3
	D3	3.3	3.3	3.3	3.3	3.3	3.3	3.3	3.3	3.3	3.3	3.3	3.3	3.3	5	13.2304	3.3	3.3	14.311	3.3	3.3	3.3
	D4	3.3	3.3	5	3.3	3.3	3.3	3.3	3.3	3.3	3.3	3.3	3.3	3.3	16.8851	17.8676	3.3	3.3	15.7215	3.3	3.3	3.3
	D5																			3.3	3.3	3.3
	D6																			3.3	3.3	3.3
PDx	Mean	3.3	3.3	8.19116	3.3	3.3	3.3	3.3	5	5	3.3	3.3	6.92676	3.3	26.2873	27.6522	3.3	25.5222	65.53	3.3	7.31924	3.58333
	D1	3.3	3.3	3.3	3.3	3.3	3.3	3.3	5	5	3.3	3.3	3.3	3.3	18.1668	14.6159	3.3	18.4218	34.6028	3.3	3.3	3.3
	D2	3.3	3.3	3.3	3.3	3.3	3.3	3.3	5	5	3.3	3.3	17.807	3.3	20.8823	22.1113	3.3	25.4095	97.2373	3.3	3.3	3.3
	D3	3.3	3.3	10.5047	3.3	3.3	3.3	3.3	5	5	3.3	3.3	3.3	3.3	20.6688	36.4471	3.3	28.1104	56.2288	3.3	3.3	3.3
	D4	3.3	3.3	15.66	3.3	3.3	3.3	3.3	5	5	3.3	3.3	3.3	3.3	45.4313	37.4344	3.3	30.1469	74.0512	3.3	3.3	3.3
	D5																			3.3	10.4812	3.3
	D6																			3.3	20.2343	5
RvD1	Mean	33.3	35.0466	33.3	33.3	33.3	33.3	33.3	33.3	33.3	33.3	33.3	33.3	33.3	33.3	33.3	33.3	214.632	42.9054	33.3	33.3	33.3
	D1	33.3	33.3	33.3	33.3	33.3	33.3	33.3	33.3	33.3	33.3	33.3	33.3	33.3	33.3	33.3	33.3	241.37	35.7064	33.3	33.3	33.3
	D2	33.3	33.3	33.3	33.3	33.3	33.3	33.3	33.3	33.3	33.3	33.3	33.3	33.3	33.3	33.3	33.3	101.464	42.0518	33.3	33.3	33.3
	D3	33.3	40.2863	33.3	33.3	33.3	33.3	33.3	33.3	33.3	33.3	33.3	33.3	33.3	33.3	33.3	33.3	166.526	42.4366	33.3	33.3	33.3
	D4	33.3	33.3	33.3	33.3	33.3	33.3	33.3	33.3	33.3	33.3	33.3	33.3	33.3	33.3	33.3	33.3	349.169	51.4266	33.3	33.3	33.3
	D5																			33.3	33.3	33.3
	D6																			33.3	33.3	33.3
AT-RvD1	Mean	10	10	10	10	10	10	10	10	10	10	10	10	10	10	10	10	10	10	10	10	10
	D1	10	10	10	10	10	10	10	10	10	10	10	10	10	10	10	10	10	10	10	10	10
	D2	10	10	10	10	10	10	10	10	10	10	10	10	10	10	10	10	10	10	10	10	10
	D3	10	10	10	10	10	10	10	10	10	10	10	10	10	10	10	10	10	10	10	10	10
	D4	10	10	10	10	10	10	10	10	10	10	10	10	10	10	10	10	10	10	10	10	10
	D5																			10	10	10
	D6																			10	10	10
RvD2	Mean	33.3	33.3	33.3	33.3	33.3	33.3	33.3	33.3	33.3	33.3	33.3	37.475	33.3	33.3	33.3	33.3	37.475	59.837	33.3	33.3	33.3
	D1	33.3	33.3	33.3	33.3	33.3	33.3	33.3	33.3	33.3	33.3	33.3	33.3	33.3	33.3	33.3	33.3	33.3	33.3	33.3	33.3	33.3
	D2	33.3	33.3	33.3	33.3	33.3	33.3	33.3	33.3	33.3	33.3	33.3	50	33.3	33.3	33.3	33.3	33.3	122.748	33.3	33.3	33.3
	D3	33.3	33.3	33.3	33.3	33.3	33.3	33.3	33.3	33.3	33.3	33.3	33.3	33.3	33.3	33.3	33.3	33.3	33.3	33.3	33.3	33.3
	D4	33.3	33.3	33.3	33.3	33.3	33.3	33.3	33.3	33.3	33.3	33.3	33.3	33.3	33.3	33.3	33.3	50	50	33.3	33.3	33.3
	D5																			33.3	33.3	33.3
	D6																			33.3	33.3	33.3
RvD3	Mean	10	10	10	10	10	10	10	10	10	10	10	10	10	10	10	10	10	10	10	10	10
	D1	10	10	10	10	10	10	10	10	10	10	10	10	10	10	10	10	10	10	10	10	10
	D2	10	10	10	10	10	10	10	10	10	10	10	10	10	10	10	10	10	10	10	10	10
	D3	10	10	10	10	10	10	10	10	10	10	10	10	10	10	10	10	10	10	10	10	10
	D4	10	10	10	10	10	10	10	10	10	10	10	10	10	10	10	10	10	10	10	10	10
	D5																			10	10	10
	D6																			10	10	10
AT-RvD3	Mean	10	10	10	10	10	10	10	10	10	10	10	10	10	10	10	10	10	10	10	10	10
	D1	10	10	10	10	10	10	10	10	10	10	10	10	10	10	10	10	10	10	10	10	10
	D2	10	10	10	10	10	10	10	10	10	10	10	10	10	10	10	10	10	10	10	10	10
	D3	10	10	10	10	10	10	10	10	10	10	10	10	10	10	10	10	10	10	10	10	10
	D4	10	10	10	10	10	10	10	10	10	10	10	10	10	10	10	10	10	10	10	10	10
	D5																			10	10	10
	D6																			10	10	10
RvD4	Mean	10	10	10	10	10	10	10	10	10	10	10	10	10	10	10	10	10	10	10	10	10
	D1	10	10	10	10	10	10	10	10	10	10	10	10	10	10	10	10	10	10	10	10	10
	D2	10	10	10	10	10	10	10	10	10	10	10	10	10	10	10	10	10	10	10	10	10
	D3	10	10	10	10	10	10	10	10	10	10	10	10	10	10	10	10	10	10	10	10	10
	D4	10	10	10	10	10	10	10	10	10	10	10	10	10	10	10	10	10	10	10	10	10
	D5																			10	10	10
	D6																			10	10	10
RvD5	Mean	10	38.9684	107.183	10	69.9083	54.9002	10	1403.29	1778.88	10	43.1711	219.739	10	67.79	26.5726	10	284.44	365.971	10	17.5304	17.1429
	D1	10	10	16.65	10	78.6609	47.108	10	332.88	794.751	10	10	44.9949	10	40.284	16.65	10	162.046	211.229	10	10	10
	D2	10	16.65	54.226	10	101.846	73.7515	10	5073.45	4924.61	10	52.0962	651.258	10	60.6507	16.65	10	346.334	601.536	10	10	10
	D3	10	48.9956	219.088	10	82.476	65.0169	10	152.657	870.035	10	16.65	76.5247	10	64.1487	39.0048	10	308.082	294.834	10	10	10
	D4	10	80.228	138.769	10	16.65	33.7244	10	54.1743	526.122	10	93.9382	106.178	10	106.077	33.9855	10	321.299	356.284	10	10	10
	D5																			10	55.1825	10
	D6																			10	10	52.8572
RvE1	Mean	10	324.26	50.4523	10	10	10	10	10	10	10	187.551	445.071	10	102.745	10	15.905	13011.4	4021.79	10	10	10
	D1	10	10	10	10	10	10	10	10	10	10	39.2923	373.187	10	10	10	10	6783.99	3111.97	10	10	10
	D2	10	16.65	10	10	10	10	10	10	10	10	124.372	476.53	10	10	10	10	13105.3	3571.31	10	10	10
	D3	10	842.645	165.159	10	10	10	10	10	10	10	163.662	435.217	10	191.08	10	10	14237.3	3401.91	10	10	10
	D4	10	427.745	16.65	10	10	10	10	10	10	10	422.878	495.348	10	199.9	10	33.62	17918.9	6001.99	10	10	10
	D5																			10	10	10
	D6																			10	10	10
RvE2	Mean	10	10	10	10	10	10	10	10	10	10	10	10	10	10	10	10	19.7527	11.6625	10	10	10
	D1	10	10	10	10	10	10	10	10	10	10	10	10	10	10	10	10	16.65	10	10	10	10
	D2	10	10	10	10	10	10	10	10	10	10	10	10	10	10	10	10	16.65	10	10	10	10
	D3	10	10	10	10	10	10	10	10	10	10	10	10	10	10	10	10	10	10	10	10	10
	D4	10	10	10	10	10	10	10	10	10	10	10	10	10	10	10	10	35.7108	16.65	10	10	10
	D5																			10	10	10
	D6																			10	10	10
RvE4	Mean	10	10	10	10	11.6625	10	10	46.4538	45.6304	10	10	10	10	10	10	10	10	10	10	10	10
	D1	10	10	10	10	10	10	10	10	16.65	10	10	10	10	10	10	10	10	10	10	10	10
	D2	10	10	10	10	16.65	10	10	155.815	139.222	10	10	10	10	10	10	10	10	10	10	10	10
	D3	10	10	10	10	10	10	10	10	16.65	10	10	10	10	10	10	10	10	10	10	10	10
	D4	10	10	10	10	10	10	10	10	10	10	10	10	10	10	10	10	10	10	10	10	10
	D5																			10	10	10
	D6																			10	10	10
LTB4/5S,12S-diHETE	Mean	100.901	4046.74	12932.6	10	19202.1	12062.7	10	5646.9	10075.5	403.618	1363.21	8045.85	156.59	1749.7	453.244	203.668	72901.8	88686.1	57.3238	86507.2	2384.13
	D1	72.8536	802.559	1949.21	10	22240.4	12413.6	10	5516.76	9845.36	1020.12	588.117	5367.48	299.597	993.18	390.814	154.236	41326.9	81806.8	178.746	72246	1013.03
	D2	163.948	11551.5	15675.2	10	35558.6	22389.8	10	9549.51	14222.7	102.301	834.342	13477.8	103.151	1071.26	533.865	98.5431	75877.7	91848.9	10	60358.3	1380.01
	D3	87.4617	518.331	17470.7	10	13836.4	8416.86	10	5336.74	11909.1	458.755	2688.71	6920.17	112.796	2368.94	463.422	168.089	81495.6	81825.8	10	166281	6505.79
	D4	79.34	3314.59	16635.3	10	5172.86	5030.75	10	2184.6	4324.85	33.3	1341.66	6417.97	110.818	2565.42	424.876	393.803	92907.1	99262.7	44.846	52951.4	555.112
	D5																			48.6124	67946.5	2043.12
	D6																			51.7383	99260.7	2807.74
trans-LTB4	Mean	14.9875	1262.87	3801.58	10	8751.03	3754.85	10	3624.45	2397.66	11.6625	234.892	2855.37	21.235	1363.16	766.196	11.6625	4258.3	7245.87	60.8717	13152.9	335.082
	D1	10	105.827	287.356	10	8480.18	3993.51	10	3915.81	2015.21	16.65	83.4037	2994.33	34.99	1059.76	800.986	10	2664.02	7263.31	55.4592	11454	187.44
	D2	16.65	2167.6	2562.92	10	14282.2	6954.93	10	2767.23	3205.05	10	295.181	6161.01	16.65	1301.79	1006.07	10	6158.25	10501.9	54.6867	8624.81	316.645
	D3	16.65	694.48	7509.53	10	7999.44	2263.75	10	4715.41	2634.48	10	298.858	1304.11	16.65	1576.89	622.18	10	3667.89	5483.5	205.134	34165.1	946.475
	D4	16.65	2083.56	4846.51	10	4242.25	1807.22	10	3099.36	1735.92	10	262.125	962.041	16.65	1514.19	635.546	16.65	4543.03	5734.82	16.65	5365.57	78.205
	D5																			16.65	8462.72	230.295
	D6																			16.65	10845.1	251.435
epi-trans-LTB4	Mean	39.1978	4448.71	9320	10	11942.6	5608.95	10	5068.52	4118.79	84.8869	468.415	4817.31	65.609	3654.07	4012	64.6895	25285.6	20702	144.204	10170.3	403.097
	D1	16.65	291.59	993.528	10	11572.7	6337.24	10	6431.41	3783.59	208.628	162.813	5977.56	108.763	4433.3	3814.77	43.6305	13252	20031.7	103.113	10846	189.485
	D2	16.65	6873.72	6089.77	10	21375	10140.2	10	4816.86	5152.98	16.65	446.176	9506.02	44.9593	3544.57	3629.43	37.9468	32897.8	28077.7	174.848	5721	359.514
	D3	78.2274	2626.45	20612.7	10	9313.61	2802	10	5401.8	4402.04	104.27	638.823	2078.62	67.175	3424.29	3976.4	48.4693	21265.8	16059.2	470.414	19730.1	1186.38
	D4	45.264	8003.07	9584	10	5508.9	3156.3	10	3624.03	3136.56	10	625.846	1707.02	41.5387	3214.09	4627.4	128.712	33727	18639.5	16.65	5427.95	76.6226
	D5																			35.0691	7672.15	269.396
	D6																			65.1325	11624.6	337.182
5S,15S-diHETE	Mean	14.9875	616.949	1881.17	10	1499.25	740.711	11.6625	11821	12427.4	10	202.229	6607.46	10	64.8738	29.829	10	1043.18	5268.73	46.2486	1099.21	154.879
	D1	10	46.256	142.475	10	1342.22	649.395	10	2689.57	4985.13	10	10	559.983	10	53.7711	16.65	10	796.665	3894.15	16.65	520.325	110.419
	D2	16.65	993.19	1551.74	10	3231.18	1588.67	10	41531.6	36405.5	10	357.682	23228.2	10	53.4108	69.3659	10	1696.91	10628.9	108.244	615.525	211.1
	D3	16.65	379.612	3478.91	10	978.129	451.738	16.65	2341.34	6120.69	10	181.965	1118.68	10	81.6458	16.65	10	682.559	2750.07	115.948	2346.97	339.557
	D4	16.65	1048.74	2351.56	10	445.46	273.047	10	721.521	2198.34	10	259.27	1523.02	10	70.6673	16.65	10	996.563	3801.75	10	607.647	16.65
	D5																			16.65	709.493	97.7374
	D6																			10	1795.32	153.812
5S,6R-diHETE	Mean	13.325	369.389	4820.84	10	5200.95	2203.73	10	1576.05	1031.09	36.9995	295.947	4899.21	20.9002	50.441	124.668	11.6625	533.102	6626.77	10	2684.89	71.0621
	D1	16.65	70.7256	256.198	10	4956.53	2420.89	10	1975.65	1155.49	87.449	119.768	5247.54	46.9508	67.4088	174.024	16.65	381.442	8635.91	10	2093.59	10
	D2	10	796.301	3377.25	10	9251.07	4214.82	10	679.65	538.823	16.65	152.435	7964.13	16.65	16.65	201.757	10	859.322	5092.47	10	1845.83	10
	D3	16.65	192.478	10462.3	10	4375.99	1296.97	10	2003.56	1380.87	33.8989	706.332	3621	10	76.3835	57.3855	10	431.413	7015.34	10	4757.78	262.951
	D4	10	418.051	5187.63	10	2220.21	882.232	10	1645.32	1049.17	10	205.253	2764.16	10	41.3216	65.5064	10	460.229	5763.35	10	1380.41	10
	D5																			10	2941.18	10
	D6																			10	3090.53	123.421
5R,6R-diHETE	Mean	33.3	33.3	33.3	33.3	33.3	33.3	33.3	33.3	33.3	33.3	33.3	33.3	33.3	33.3	33.3	33.3	33.3	33.3	33.3	33.3	33.3
	D1	33.3	33.3	33.3	33.3	33.3	33.3	33.3	33.3	33.3	33.3	33.3	33.3	33.3	33.3	33.3	33.3	33.3	33.3	33.3	33.3	33.3
	D2	33.3	33.3	33.3	33.3	33.3	33.3	33.3	33.3	33.3	33.3	33.3	33.3	33.3	33.3	33.3	33.3	33.3	33.3	33.3	33.3	33.3
	D3	33.3	33.3	33.3	33.3	33.3	33.3	33.3	33.3	33.3	33.3	33.3	33.3	33.3	33.3	33.3	33.3	33.3	33.3	33.3	33.3	33.3
	D4	33.3	33.3	33.3	33.3	33.3	33.3	33.3	33.3	33.3	33.3	33.3	33.3	33.3	33.3	33.3	33.3	33.3	33.3	33.3	33.3	33.3
	D5																			33.3	33.3	33.3
	D6																			33.3	33.3	33.3
LTB5	Mean	10	24.971	97.9784	10	1304.38	695.965	10	478.279	658.195	11.6625	11.6625	129.434	10	10	10	10	55.9255	129.268	10	2465.13	71.6146
	D1	10	10	16.65	10	1446.17	680.899	10	402.841	490.769	16.65	10	83.9126	10	10	10	10	10	103.292	10	915.563	10
	D2	10	63.234	110.82	10	2586.46	1305.13	10	848.669	1097.88	10	16.65	353.33	10	10	10	10	48.4499	91.0824	10	782.851	10
	D3	10	10	208.386	10	828.483	492.857	10	507.477	767.246	10	10	63.8412	10	10	10	10	81.7443	160.444	10	4724.86	265.97
	D4	10	16.65	56.0573	10	356.423	304.971	10	154.131	276.883	10	10	16.65	10	10	10	10	83.5077	162.255	10	840.921	10
	D5																			10	1822.59	39.061
	D6																			10	5703.98	94.6567
5-HETE	Mean	69.946	276.906	2009.38	223.829	50553.4	22077.2	120.332	40540.9	25758.8	57.4481	1133.94	27453.6	29.4072	74.8406	364.152	21.4548	1015.99	2051.3	952.711	114866	6645.18
	D1	130.72	145.921	700.355	10	54414.7	28119.3	16.65	47700.2	30691.8	118.583	435.544	27311.4	80.9787	135.496	498.049	35.8692	1308.57	2283.42	917.446	92388.8	3170.16
	D2	115.764	504.047	2310.07	547.133	68575.5	34112.8	167.115	20981.3	12172.7	48.3343	1433.44	39177.4	16.65	40.0114	717.85	16.65	1242.94	2029.25	1038.88	83230.8	4764.61
	D3	16.65	209.925	3370.45	204.599	47947.3	15966.8	84.2615	53343.6	34545.2	46.2248	1203.92	24993.5	10	48.5904	112.626	16.65	580.975	1627.38	1780.95	195884	15464.7
	D4	16.65	247.733	1656.67	133.585	31276.1	10110	213.301	40138.4	25625.4	16.65	1462.86	18332	10	75.2643	128.082	16.65	931.493	2265.15	566.474	70608	1763.71
	D5																			786.928	106945	5952.55
	D6																			625.585	140141	8755.33
8-HETE	Mean	100	104.676	1204.9	100	572.463	307.348	100	2608.97	3121.47	100	100	379.395	100	1321.96	945.547	100	484.909	2111.75	1514.65	6419.1	2998.08
	D1	100	100	819.186	100	553.018	332.768	100	1867.52	2673.06	100	100	208.662	100	1153.34	858.388	100	275.076	2203.04	984.077	4293.79	2008.51
	D2	100	118.704	1408.04	100	938.233	461.868	100	6376.26	5976.16	100	100	792.404	100	1071.21	1010.66	100	512.037	2433.92	1294.31	7646.73	4399.17
	D3	100	100	1092.48	100	512.33	262.844	100	1504.28	2567.79	100	100	255.629	100	1538.08	989.981	100	450.479	1694.85	4732.23	9085.8	6030.13
	D4	100	100	1499.91	100	286.27	171.913	100	687.817	1268.86	100	100	260.884	100	1525.23	923.159	100	702.044	2115.21	607.366	4251.84	1224.56
	D5																			628.175	5926.45	1897.63
	D6																			841.761	7310.01	2428.46
11-HETE	Mean	129.706	457.196	2900.05	14.9875	3695.63	2480.13	11.6625	2511.6	3556.87	149.658	251.629	236.998	204.733	31250	2965.93	98.5237	4745.4	5144.8	897.29	12670.5	2855.47
	D1	149.375	127.855	1095.06	10	3902.16	2706.12	10	2134.38	2699.08	372.083	16.65	158.23	303.758	37454.7	2895.91	109.194	3748.33	5908.76	779.21	9808.21	1493.85
	D2	59.3515	1014.8	3302.03	16.65	6940.87	4091.13	10	5325.53	6914.34	35.7808	94.5834	374.881	137.473	24560.4	3706.76	112.532	6689.93	6992.08	1353.92	12725.3	3081.48
	D3	263.572	135.007	1820.15	16.65	2098.33	1472.43	16.65	1937.98	3250.41	180.768	421.195	161.203	144.946	13389.1	1757.63	35.869	1095.85	2610.79	1617.99	15750.3	4445.22
	D4	46.5249	551.12	5382.95	16.65	1841.16	1650.83	10	648.517	1363.64	10	474.088	253.679	232.755	49595.6	3503.4	136.5	7447.48	5067.55	362.153	8375.45	963.958
	D5																			541.07	14430.8	2183.95
	D6																			729.407	14933	4964.38
12-HETE	Mean	17879.4	118563	350156	33.3	1005.24	608.747	33.3	22094.7	32350.4	8354.84	42968.6	40361.6	32364.9	884407	363437	16387.9	210263	546834	96255.2	793775	290561
	D1	14330.6	53492.7	213261	33.3	508.807	288.145	33.3	5154.8	19393.9	17865.2	7819.92	26270.1	44452.3	898775	336499	14375	143561	502844	70889.5	705099	128951
	D2	11124.5	220165	449650	33.3	462.323	160.538	33.3	79798.8	88358.6	2154.98	6886.87	24545.7	27967.4	570768	373462	18578.9	140780	631245	135500	1.02985e+06	301635
	D3	30405.5	64361.6	341840	33.3	2956.3	1951.55	33.3	3048.01	17183.7	12329.3	123269	44969.2	24626.2	969505	360331	14318.7	252174	514190	184787	1.16474e+06	635349
	D4	15657.2	136233	395871	33.3	93.5467	34.7609	33.3	377.107	4465.37	1069.9	33898.3	65661.6	32413.6	1.09858e+06	383457	18279.1	304535	539057	38817.2	535769	115093
	D5																			56770.5	612072	254052
	D6																			90767.2	715114	308286
15-HETE	Mean	97.4407	235.003	4962.88	33.3	2446.63	1915.8	653.674	50782	94077.8	47.4307	210.807	2983.06	121.307	347.358	311.77	143.99	284.919	955.096	3184.62	32599.3	13448
	D1	51.1948	209.902	6030.25	33.3	2379.93	1870.16	33.3	28859.5	81915	38.4411	33.3	624.86	176.883	323.445	249.639	135.074	427.259	768.284	3538.81	22659.5	8706.63
	D2	122.101	351.741	6494.3	33.3	5178.9	3129.03	258.382	153231	182975	84.6819	392.922	9130.75	131.763	328.806	387.426	227.501	181.969	1293.89	4624.42	37063.3	11541.4
	D3	84.1835	159.07	2372.79	33.3	1362.18	1463.39	1936.05	17512.1	80649	33.3	147.041	872.193	57.6838	351.741	331.857	64.1267	202.455	671.675	5400.29	38685.4	24698.1
	D4	132.283	219.3	4954.2	33.3	865.516	1200.63	386.962	3524.98	30771.8	33.3	269.966	1304.42	118.898	385.44	278.158	149.258	327.994	1086.53	1417.37	23707.2	3734.25
	D5																			1864.91	36532.7	10761.1
	D6																			2261.93	36947.5	21246.4
5-HEPE	Mean	10	13.325	68.3515	11.6625	4429.07	1557.83	10	3123.87	1665.83	10	14.9875	930.065	10	10	10	10	21.9865	41.6524	216.968	4575.14	472.595
	D1	10	10	16.65	10	4689.77	1869.1	10	3149.61	1792.63	10	10	754.476	10	10	10	10	16.65	37.4282	100.191	1783.45	158.94
	D2	10	16.65	79.7884	16.65	6946.56	2364.83	10	1499.22	917.813	10	16.65	1402.62	10	10	10	10	16.65	16.65	97.4992	1709.97	310.733
	D3	10	10	116.512	10	3506.84	1192.71	10	4926.74	2402.38	10	16.65	789.28	10	10	10	10	16.65	42.2971	744.816	8273.93	1379.2
	D4	10	16.65	60.4559	10	2573.08	804.691	10	2919.92	1550.48	10	16.65	773.883	10	10	10	10	37.9961	70.2341	70.4573	1882.86	138.385
	D5																			132.009	3594.14	250.345
	D6																			156.838	10206.5	597.97
11-HEPE	Mean	10	44.5915	82.356	10	107.006	85.2861	10	156.342	227.527	10	11.6625	13.325	10	1584.46	91.1641	10	182.907	164.92	62.9617	502.873	278.876
	D1	10	16.65	16.65	10	95.8713	75.3674	10	69.778	132.793	10	10	16.65	10	1456.21	69.0424	10	99.3342	161.446	41.8906	187.957	82.3275
	D2	10	86.3307	97.9265	10	230.038	159.389	10	430.736	549.478	10	10	16.65	10	1725.64	119.843	10	251.359	194.813	48.0783	267.039	146.184
	D3	10	10	53.564	10	47.8861	55.2488	10	108.203	168.582	10	10	10	10	332.698	51.652	10	39.6962	88.9168	174.372	726.638	808.712
	D4	10	65.3852	161.283	10	54.2274	51.1388	10	16.65	59.2536	10	16.65	10	10	2823.31	124.119	10	341.237	214.504	16.65	188.855	55.6794
	D5																			37.1	449.17	135.815
	D6																			59.6797	1197.58	444.539
12-HEPE	Mean	298.389	3232.15	10743.6	10	32.0663	48.7053	10	968.421	1551.26	76.6103	549.127	1050.35	712.676	36132.9	13116.9	240.961	4591.31	21029.6	1830.14	41406.6	22488.6
	D1	162.146	1573.11	3931.12	10	16.65	35.0921	10	217.816	771.191	139.113	74.8202	473.896	876.347	31951	7516.82	177.814	2662.47	16341.3	850.404	10150.6	1611.97
	D2	183.712	4861.57	11664.4	10	16.65	16.65	10	3489.27	4348.12	16.65	73.1366	404.531	595.825	25910.6	14246.6	261.87	2896.67	21661.7	1294.39	18399.1	3527.08
	D3	454.725	1501.94	10931.8	10	78.3151	126.429	10	149.952	831.791	134.028	1564.74	1233.6	403.455	34598	13582.8	167.209	4450.24	19828.8	4604.45	58083.6	97071.6
	D4	392.973	4991.98	16447.1	10	16.65	16.65	10	16.65	253.949	16.65	483.807	2089.39	975.075	52071.9	17121.6	356.951	8355.89	26286.7	446.652	19662.5	2612.49
	D5																			1101.89	37186.2	8623.87
	D6																			2683.03	104957	21484.8
15-HEPE	Mean	10	13.325	98.6121	10	20.3038	20.5165	18.0296	5788.05	8858.57	10	10	72.8573	10	11.6625	11.6625	10	10	21.1327	144.178	1571.29	1230.05
	D1	10	16.65	89.668	10	16.65	16.65	10	1032.37	3914.37	10	10	16.65	10	10	10	10	10	16.65	118.507	437.921	315.849
	D2	10	16.65	131.22	10	44.565	38.7662	10	21295.2	26221.5	10	10	212.215	10	10	16.65	10	10	34.5807	98.3523	720.925	336.873
	D3	10	10	52.5269	10	10	16.65	42.1184	717.668	4091.97	10	10	16.65	10	10	10	10	10	16.65	373.935	2026.09	3799.37
	D4	10	10	121.034	10	10	10	10	106.994	1206.39	10	10	45.9137	10	16.65	10	10	10	16.65	40.5463	619.54	132.415
	D5																			70.3077	1297.17	515.035
	D6																			163.418	4326.07	2280.78
18-HEPE	Mean	10	13.325	23.216	10	31.976	41.4408	10	194.941	186.673	10	10	11.6625	11.6625	11.6625	16.65	10	14.9875	77.1301	178.147	1040.87	608.096
	D1	10	10	10	10	16.65	33.6793	10	146.241	126.483	10	10	10	16.65	10	16.65	10	16.65	69.8455	86.1101	354.119	189.303
	D2	10	16.65	16.65	10	61.135	56.6757	10	253.961	361.117	10	10	10	10	10	16.65	10	10	60.1993	94.1664	746.106	323.909
	D3	10	10	16.65	10	33.4689	38.9907	10	283.99	154.872	10	10	10	10	10	16.65	10	16.65	69.6389	496.523	1602.73	1634.65
	D4	10	16.65	49.5641	10	16.65	36.4174	10	95.5715	104.221	10	10	16.65	10	16.65	16.65	10	16.65	108.837	72.0304	448.345	165.693
	D5																			126.981	785.92	295.808
	D6																			193.073	2307.99	1039.21
4-HDHA	Mean	10	10	16.65	10	87.2231	94.7513	10	181.633	151.16	10	10	13.325	10	10	11.6625	10	10	10	364.657	406.334	618.548
	D1	10	10	16.65	10	81.1385	103.701	10	251.082	168.866	10	10	16.65	10	10	16.65	10	10	10	278.692	321.087	343.172
	D2	10	10	16.65	10	100.916	86.6645	10	152.073	166.647	10	10	16.65	10	10	10	10	10	10	167.586	169.422	196.167
	D3	10	10	16.65	10	98.761	89.9509	10	208.791	151.563	10	10	10	10	10	10	10	10	10	640.405	511.672	1453.95
	D4	10	10	16.65	10	68.0772	98.689	10	114.585	117.564	10	10	10	10	10	10	10	10	10	259.98	339.439	252.155
	D5																			444.434	621.281	516.148
	D6																			396.844	475.105	949.691
7-HDHA	Mean	33.3	33.3	79.9584	33.3	842.639	592.239	33.3	515.271	685.823	33.3	60.8174	182.39	33.3	33.3	33.3	33.3	38.7688	39.2392	42.9025	547.726	177.453
	D1	33.3	33.3	46.6307	33.3	766.698	665.694	33.3	693.801	720.022	33.3	33.3	165.42	33.3	33.3	33.3	33.3	33.3	33.3	33.3	286.917	94.8466
	D2	33.3	33.3	67.7053	33.3	906.49	626.454	33.3	604.806	686.384	33.3	63.5446	266.458	33.3	33.3	33.3	33.3	36.6507	57.0567	33.3	229.401	33.3
	D3	33.3	33.3	95.9989	33.3	1027.82	624.615	33.3	435.11	706.263	33.3	76.3141	147.851	33.3	33.3	33.3	33.3	33.3	33.3	33.3	791.64	478.646
	D4	33.3	33.3	109.499	33.3	669.549	452.191	33.3	327.366	630.621	33.3	70.111	149.832	33.3	33.3	33.3	33.3	51.8245	33.3	39.5388	405.802	113.642
	D5																			65.6206	730.587	108.959
	D6																			52.3558	842.007	235.326
10-HDHA	Mean	13.325	77.4984	419.961	10	64.0056	85.531	10	92.3104	162.116	11.6625	41.0118	50.1833	31.0744	323.45	436.568	16.65	272.225	834.234	174.793	2414.06	1054.79
	D1	10	52.9599	208.303	10	50.9354	77.3086	10	96.721	145.924	16.65	16.65	16.65	55.107	251.765	311.657	16.65	156.966	671.158	122.305	869.575	230.126
	D2	10	90.0896	366.465	10	79.6114	105.535	10	172.03	257.206	10	16.65	55.5439	16.65	251.612	426.749	16.65	306.475	831.004	114.178	1237.36	241.437
	D3	16.65	58.1835	459.468	10	79.4513	89.3718	10	65.3078	141.87	10	114.097	53.5877	16.65	269.957	541.448	16.65	287.549	893.108	335.026	2320.06	3445.05
	D4	16.65	108.76	645.61	10	46.0243	69.9081	10	35.1826	103.466	10	16.65	74.9514	35.8905	520.467	466.419	16.65	337.908	941.665	123.112	2350.07	414.293
	D5																			176.478	3264.37	939.798
	D6																			177.658	4442.92	1058.05
13-HDHA	Mean	33.3	45.8369	223.09	33.3	148.414	213.711	33.3	104.997	224.387	33.3	33.3	33.3	33.3	468.109	297.373	33.3	125.866	556.457	106.622	679.56	431.423
	D1	33.3	33.3	67.2831	33.3	130.382	210.763	33.3	90.9581	187.206	33.3	33.3	33.3	33.3	403.809	240.382	33.3	83.2382	527.302	69.29	234.507	150.068
	D2	33.3	52.7892	187.918	33.3	278.785	315.275	33.3	244.714	387.697	33.3	33.3	33.3	33.3	510.83	386.335	33.3	173.664	739.518	51.0302	280.902	151.765
	D3	33.3	33.3	166.966	33.3	101.878	159.472	33.3	51.0167	207.371	33.3	33.3	33.3	33.3	193.557	222.776	33.3	48.4016	394.963	199.29	729.384	1207.11
	D4	33.3	63.9583	470.194	33.3	82.6117	169.336	33.3	33.3	115.271	33.3	33.3	33.3	33.3	764.239	339.999	33.3	198.159	564.045	92.0435	634.721	154.699
	D5																			118.22	842.649	331.434
	D6																			109.856	1355.2	593.457
14-HDHA	Mean	714.437	4295.71	22146	33.3	69.3479	163.373	37.1694	2863.54	5895.42	227.588	1349.74	1462.7	2112.73	24571.8	34702.3	576.196	7962.09	39538.1	3816.64	92723.4	35955.9
	D1	406.335	2656.32	9048.22	33.3	45.9993	118.512	33.3	1383.59	4726.06	512.569	390.236	604.59	2558.63	18163.2	24536.1	465.602	4112.96	29932.6	2659.71	28336.6	4148.63
	D2	556.247	5614.24	18474.8	33.3	78.2609	87.9271	33.3	9386.99	12846.5	54.1717	218.264	1485.7	1778.79	21387.5	34457.3	682.49	8953.9	42933.8	3191.04	46637.9	7539.14
	D3	1055.52	2731.84	26025.3	33.3	119.831	333.228	48.7776	502.586	4031.99	295.589	4011.68	1307.08	1497.92	22592.5	41527.1	422.529	8594.9	42299	7074.26	92559.3	128031
	D4	839.65	6180.44	35035.6	33.3	33.3	113.825	33.3	181.001	1977.13	48.0226	778.777	2453.45	2615.56	36144	38288.7	734.163	10186.6	42987	1985.51	89610.5	13976.9
	D5																			3625.43	128017	30061.4
	D6																			4363.85	171179	31977.9
17-HDHA	Mean	33.3	50	1438.6	33.3	301.768	459.996	58.0886	11276.8	20271.5	33.3	41.65	910.479	33.3	55.7384	76.0066	33.3	45.825	419.379	606.44	8005.05	4727.07
	D1	33.3	50	1188.45	33.3	198.247	316.297	33.3	7742.41	16612	33.3	33.3	117.197	33.3	33.3	50	33.3	50	328.557	500.796	2860.38	2201.97
	D2	33.3	50	1605.33	33.3	494.974	526.283	50	33324.5	40089.1	33.3	50	2827.53	33.3	33.3	103.002	33.3	33.3	725.305	463.772	4114.12	1333.1
	D3	33.3	50	969.071	33.3	413.16	682.774	115.754	3046.23	14991.9	33.3	33.3	279.943	33.3	106.354	101.024	33.3	50	286.01	1061.37	6649.56	11816.7
	D4	33.3	50	1991.54	33.3	100.692	314.629	33.3	994.071	9393.14	33.3	50	417.241	33.3	50	50	33.3	50	337.646	380.3	7418.59	1224.12
	D5																			560.662	10884.2	3666.11
	D6																			671.741	16103.4	8120.39
9-HODE	Mean	100	200	3033.01	100	100	100	100	100	100	200	772.925	300	300	27780.1	45249.9	100	2074.43	40219.4	24696	35898.6	34456
	D1	100	500	500	100	100	100	100	100	100	500	100	100	500	31118.3	34919.3	100	1456.31	32340.8	21422.8	31092	30010.1
	D2	100	100	2632.84	100	100	100	100	100	100	100	100	500	500	23316.7	80945.5	100	1380.89	83652.6	40975.8	65394.1	66265.6
	D3	100	100	1213.12	100	100	100	100	100	100	100	2391.7	100	100	6445.51	19791.1	100	1099.56	11487.6	38277.6	33670.5	38968.9
	D4	100	100	7786.08	100	100	100	100	100	100	100	500	500	100	50239.9	45343.8	100	4360.94	33396.6	11058	19290.3	16910.1
	D5																			19647.3	38565.9	25671.8
	D6																			16794.5	27379.1	28909.8
13-HODE	Mean	200	1014.61	14416.6	100	100	100	100	628.611	2146.52	611.308	1973.22	2564.01	400	57756.6	65681	300	9047.63	74909.8	28270.9	58352.9	45431.9
	D1	100	1708.1	5645.74	100	100	100	100	100	1077.29	1345.23	500	500	500	63093.1	56337.3	100	6363.68	57330.6	30169.9	47926.4	41929.2
	D2	100	500	12179.2	100	100	100	100	2214.44	6508.79	500	100	4480.12	500	42521.6	79937.8	500	8925.19	98099.2	61147.4	120777	97200.5
	D3	500	500	13081.1	100	100	100	100	100	500	500	5922.06	1710.92	100	43717.8	62276.2	100	5995.38	68466.5	36928.9	41868.2	53319.3
	D4	100	1350.33	26760.4	100	100	100	100	100	500	100	1370.83	3564.99	500	81694	64172.8	500	14906.3	75742.8	9389.14	27428.8	16024.6
	D5																			18492.3	61884.9	31154.6
	D6																			13497.5	50231.8	32962.9
PGE2	Mean	104.54	561.719	475.171	657.268	18153.5	12519.6	19.5043	1770.76	2417.1	29.913	171.622	97.5153	105.883	2931.87	262.95	233.321	4321.47	539.004	1334.29	6088.44	1510.69
	D1	16.65	140.753	370.046	865.27	18381	13289.5	41.3674	1763.37	2466.51	34.6258	178.604	112.91	162.271	3520.18	361.224	425.072	5943.72	780.927	1559.56	3963.54	879.567
	D2	193.565	1255.95	740.024	1101.17	33916	23993.5	16.65	2599.08	3886.79	16.65	179.5	106.321	145.1	3669.2	362.756	269.333	5670.39	707.42	3058.86	4943.49	2383.42
	D3	46.6299	186.354	186.362	272.091	9106.4	4954.02	10	1816.85	2360.27	10	67.4017	46.9597	16.65	1058.85	16.65	16.65	1452.65	95.4209	1736.64	7650.75	1972.42
	D4	161.317	663.82	604.253	390.539	11210.7	7841.44	10	903.742	954.829	58.3764	260.982	123.87	99.5121	3479.25	311.169	222.23	4219.12	572.248	349.214	4519.03	840.985
	D5																			407.375	6878.46	1231.62
	D6																			894.08	8575.35	1756.14
15-keto-PGE2	Mean	10	23.2475	33.6993	10	10	10	10	10	10	10	10	11.6625	10	76.5266	112.638	10	60.7257	28.483	10	10	10
	D1	10	16.65	16.65	10	10	10	10	10	10	10	10	10	10	91.699	131.279	10	70.2799	16.65	10	10	10
	D2	10	49.69	40.8733	10	10	10	10	10	10	10	10	16.65	10	73.323	181.979	10	69.5388	70.6319	10	10	10
	D3	10	10	16.65	10	10	10	10	10	10	10	10	10	10	16.65	16.65	10	16.65	10	10	10	10
	D4	10	16.65	60.624	10	10	10	10	10	10	10	10	10	10	124.434	120.643	10	86.4341	16.65	10	10	10
	D5																			10	10	10
	D6																			10	10	10
PGD2	Mean	22.9465	112.164	68.6071	43.0463	2165.04	1253.5	21.676	1950.22	1379.8	10	11.6625	11.6625	33.8013	723.12	94.7795	32.4403	579.978	115.389	332.349	411.861	296.607
	D1	10	16.65	41.8956	38.3446	1186.85	679.464	16.65	928.346	753.894	10	10	16.65	47.4519	769.851	117.61	44.0361	575.709	113.648	470.624	324.777	213.889
	D2	34.9301	279.758	106.545	77.4069	5676.27	3207.2	50.0542	4557.46	3504.76	10	10	10	38.8338	980.291	123.498	37.7496	795.738	173.573	657.578	457.835	663.644
	D3	10	16.65	16.65	16.65	738.537	383.332	10	1382.29	849.802	10	10	10	10	190.449	16.65	10	149.93	16.65	514.344	591.198	258.448
	D4	36.8558	135.597	109.338	39.7838	1058.53	743.98	10	932.763	410.746	10	16.65	10	38.9197	951.889	121.36	37.9754	798.533	157.686	72.2012	283.643	131.051
	D5																			62.9425	269.691	189.307
	D6																			216.407	544.025	323.305
PGJ2	Mean	10	13.325	11.6625	10	10	10	10	10	10	10	10	14.9875	10	66.903	13.325	10	48.2221	11.6625	10	60.779	10
	D1	10	10	10	10	10	10	10	10	10	10	10	10	10	63.3351	16.65	10	43.5458	10	10	10	10
	D2	10	16.65	10	10	10	10	10	10	10	10	10	16.65	10	104.224	10	10	76.0416	16.65	10	10	10
	D3	10	10	10	10	10	10	10	10	10	10	10	16.65	10	16.65	10	10	16.65	10	10	10	10
	D4	10	16.65	16.65	10	10	10	10	10	10	10	10	16.65	10	83.4029	16.65	10	56.6509	10	10	59.1711	10
	D5																			10	140.708	10
	D6																			10	134.795	10
15-deoxy-12,14-PGJ2	Mean	10	10	13.325	10	11.6625	10	10	11.6625	11.6625	10	10	10	10	56.995	64.748	10	13.325	10	12.2167	12.2167	11.1083
	D1	10	10	10	10	10	10	10	10	10	10	10	10	10	52.7077	65.064	10	16.65	10	16.65	10	10
	D2	10	10	16.65	10	16.65	10	10	16.65	16.65	10	10	10	10	35.6373	80.4815	10	10	10	10	10	10
	D3	10	10	10	10	10	10	10	10	10	10	10	10	10	75.3655	49.0015	10	10	10	10	10	10
	D4	10	10	16.65	10	10	10	10	10	10	10	10	10	10	64.2695	64.4451	10	16.65	10	10	16.65	16.65
	D5																			16.65	16.65	10
	D6																			10	10	10
PGA1	Mean	26.9037	135.469	24.0095	3.3	3.3	3.3	3.3	3.3	3.3	3.3	12.5819	18.3806	3.3	27.437	3.3	32.045	2112.74	385.663	3.3	5.57969	6.22289
	D1	3.3	5	3.3	3.3	3.3	3.3	3.3	3.3	3.3	3.3	5	5	3.3	3.3	3.3	29.8398	2022.77	397.648	3.3	3.3	3.3
	D2	3.3	31.0698	5	3.3	3.3	3.3	3.3	3.3	3.3	3.3	5	5	3.3	3.3	3.3	42.4737	1127.88	367.571	3.3	3.3	3.3
	D3	63.1004	384.408	68.8872	3.3	3.3	3.3	3.3	3.3	3.3	3.3	5	29.5628	3.3	49.498	3.3	27.9505	2480.22	383.663	3.3	13.5781	20.8373
	D4	37.9143	121.399	18.8509	3.3	3.3	3.3	3.3	3.3	3.3	3.3	35.3278	33.9596	3.3	53.6501	3.3	27.9158	2820.07	393.768	3.3	3.3	3.3
	D5																			3.3	5	3.3
	D6																			3.3	5	3.3
PGD1	Mean	10	10	10	10	10	10	10	10	10	10	10	10	10	10	10	10	10	10	10	10	10
	D1	10	10	10	10	10	10	10	10	10	10	10	10	10	10	10	10	10	10	10	10	10
	D2	10	10	10	10	10	10	10	10	10	10	10	10	10	10	10	10	10	10	10	10	10
	D3	10	10	10	10	10	10	10	10	10	10	10	10	10	10	10	10	10	10	10	10	10
	D4	10	10	10	10	10	10	10	10	10	10	10	10	10	10	10	10	10	10	10	10	10
	D5																			10	10	10
	D6																			10	10	10
PGE1	Mean	10	11.6625	10	11.6625	236.839	163.025	10	114.61	60.8693	10	10	10	10	44.8976	11.6625	10	98.0686	14.9875	21.7881	96.9391	34.3049
	D1	10	10	10	10	229.45	168.332	10	133.73	79.6959	10	10	10	10	42.5159	10	10	110.437	16.65	16.65	72.7862	10
	D2	10	10	10	10	363.439	234.658	10	65.9254	49.463	10	10	10	10	58.2885	16.65	10	136.189	16.65	67.4286	57.2833	58.3626
	D3	10	10	10	10	148.094	94.0256	10	159.837	76.3546	10	10	10	10	16.65	10	10	16.65	10	10	139.862	77.4296
	D4	10	16.65	10	16.65	206.374	155.085	10	98.9453	37.9636	10	10	10	10	62.1358	10	10	128.998	16.65	10	70.4464	10
	D5																			10	132.896	33.3869
	D6																			16.65	108.361	16.65
6-Keto-PGE1	Mean	3.3	3.3	3.3	3.3	3.3	3.3	3.3	3.3	3.3	3.3	3.3	3.3	3.3	3.3	3.3	3.3	3.3	3.3	3.3	3.3	3.3
	D1	3.3	3.3	3.3	3.3	3.3	3.3	3.3	3.3	3.3	3.3	3.3	3.3	3.3	3.3	3.3	3.3	3.3	3.3	3.3	3.3	3.3
	D2	3.3	3.3	3.3	3.3	3.3	3.3	3.3	3.3	3.3	3.3	3.3	3.3	3.3	3.3	3.3	3.3	3.3	3.3	3.3	3.3	3.3
	D3	3.3	3.3	3.3	3.3	3.3	3.3	3.3	3.3	3.3	3.3	3.3	3.3	3.3	3.3	3.3	3.3	3.3	3.3	3.3	3.3	3.3
	D4	3.3	3.3	3.3	3.3	3.3	3.3	3.3	3.3	3.3	3.3	3.3	3.3	3.3	3.3	3.3	3.3	3.3	3.3	3.3	3.3	3.3
	D5																			3.3	3.3	3.3
	D6																			3.3	3.3	3.3
6-Keto-PGF1a	Mean	39.353	111.849	88.4128	10	10	10	10	10	10	10	17.0917	10	108.833	2358.47	112.298	142.437	2102.83	178.479	10	10	10
	D1	10	16.65	16.65	10	10	10	10	10	10	10	10	10	155.797	2279.4	167.786	190.656	2177.23	236.877	10	10	10
	D2	60.8339	182.113	110.157	10	10	10	10	10	10	10	10	10	145.057	3099.25	168.317	182.772	2852.96	234.779	10	10	10
	D3	16.65	45.1774	39.2031	10	10	10	10	10	10	10	10	10	16.65	688.769	10	16.65	574.798	16.65	10	10	10
	D4	69.9281	203.458	187.641	10	10	10	10	10	10	10	38.3669	10	117.829	3366.45	103.091	179.671	2806.33	225.608	10	10	10
	D5																			10	10	10
	D6																			10	10	10
PGF1a	Mean	10	10	10	10	10	10	10	10	10	10	10	10	10	10	10	10	10	10	10	10	10
	D1	10	10	10	10	10	10	10	10	10	10	10	10	10	10	10	10	10	10	10	10	10
	D2	10	10	10	10	10	10	10	10	10	10	10	10	10	10	10	10	10	10	10	10	10
	D3	10	10	10	10	10	10	10	10	10	10	10	10	10	10	10	10	10	10	10	10	10
	D4	10	10	10	10	10	10	10	10	10	10	10	10	10	10	10	10	10	10	10	10	10
	D5																			10	10	10
	D6																			10	10	10
PGF1b	Mean	10	10	10	10	10	10	10	10	10	10	10	10	10	10	10	10	10	10	10	10	10
	D1	10	10	10	10	10	10	10	10	10	10	10	10	10	10	10	10	10	10	10	10	10
	D2	10	10	10	10	10	10	10	10	10	10	10	10	10	10	10	10	10	10	10	10	10
	D3	10	10	10	10	10	10	10	10	10	10	10	10	10	10	10	10	10	10	10	10	10
	D4	10	10	10	10	10	10	10	10	10	10	10	10	10	10	10	10	10	10	10	10	10
	D5																			10	10	10
	D6																			10	10	10
PGF2a	Mean	100.935	278.572	242.756	396.024	5719.26	3804.62	58.3494	3734.89	2074.42	13.325	32.8833	16.65	136.073	1518.63	218.367	184.068	2697.44	266.115	664.732	1822.27	796.979
	D1	16.65	83.802	196.952	282.703	5718.34	4323.03	130.473	4124.7	2540.81	16.65	16.65	16.65	196.953	1343.17	304.858	243.124	2763.74	358.791	772.546	1152.86	572.101
	D2	228.422	532.339	456.853	247.969	8219.43	5228.4	16.65	2502.62	1652.74	10	16.65	16.65	156.28	1890.1	293.493	225.334	3391.05	327.478	1589.51	1337.52	1593.51
	D3	34.3297	102.279	43.801	456.248	4066.7	2318.5	42.3511	4982.11	2641.69	10	10	16.65	16.65	730.103	16.65	16.65	773.686	16.65	727.858	2454.66	618.127
	D4	124.337	395.867	273.417	597.176	4872.57	3348.56	43.9237	3330.15	1462.44	16.65	88.2332	16.65	174.408	2111.13	258.467	251.164	3861.26	361.543	173.418	1414.94	385.146
	D5																			212.33	1952.67	668.123
	D6																			512.733	2620.94	944.871
PGF2b	Mean	10	11.6625	11.6625	10	77.5467	56.2439	10	108.962	76.8025	10	10	10	11.6625	73.6451	13.325	11.6625	125.133	24.7119	10	209.371	10
	D1	10	10	10	10	57.6562	65.5998	10	100.682	73.7311	10	10	10	10	63.2981	16.65	10	115.471	16.65	10	169.488	10
	D2	10	16.65	16.65	10	127.997	82.0648	10	137.049	119.546	10	10	10	10	67.0563	16.65	10	156.823	34.993	10	10	10
	D3	10	10	10	10	59.6768	33.9096	10	126.496	79.6647	10	10	10	10	47.6423	10	10	61.3374	10	10	360.538	10
	D4	10	10	10	10	64.8572	43.4014	10	71.6214	34.2683	10	10	10	16.65	116.584	10	16.65	166.902	37.2046	10	106.595	10
	D5																			10	291.984	10
	D6																			10	317.622	10
PGF3a	Mean	33.3	33.3	33.3	33.3	33.3	33.3	33.3	33.3	33.3	33.3	33.3	33.3	33.3	45.825	33.3	33.3	37.475	33.3	33.3	33.3	33.3
	D1	33.3	33.3	33.3	33.3	33.3	33.3	33.3	33.3	33.3	33.3	33.3	33.3	33.3	33.3	33.3	33.3	33.3	33.3	33.3	33.3	33.3
	D2	33.3	33.3	33.3	33.3	33.3	33.3	33.3	33.3	33.3	33.3	33.3	33.3	33.3	50	33.3	33.3	33.3	33.3	33.3	33.3	33.3
	D3	33.3	33.3	33.3	33.3	33.3	33.3	33.3	33.3	33.3	33.3	33.3	33.3	33.3	50	33.3	33.3	33.3	33.3	33.3	33.3	33.3
	D4	33.3	33.3	33.3	33.3	33.3	33.3	33.3	33.3	33.3	33.3	33.3	33.3	33.3	50	33.3	33.3	50	33.3	33.3	33.3	33.3
	D5																			33.3	33.3	33.3
	D6																			33.3	33.3	33.3
PGB3	Mean	10	10	10	10	10	10	10	10	10	10	10	10	10	10	10	10	10	10	10	10	10
	D1	10	10	10	10	10	10	10	10	10	10	10	10	10	10	10	10	10	10	10	10	10
	D2	10	10	10	10	10	10	10	10	10	10	10	10	10	10	10	10	10	10	10	10	10
	D3	10	10	10	10	10	10	10	10	10	10	10	10	10	10	10	10	10	10	10	10	10
	D4	10	10	10	10	10	10	10	10	10	10	10	10	10	10	10	10	10	10	10	10	10
	D5																			10	10	10
	D6																			10	10	10
PGE3_PGD3	Mean	3.3	3.3	3.3	3.3	65.3629	31.2329	3.3	12.5474	20.1095	3.3	3.3	3.3	3.3	13.2197	3.3	3.3	13.6659	3.3	3.3	3.3	3.3
	D1	3.3	3.3	3.3	3.3	54.4656	30.4072	3.3	10.2191	13.9321	3.3	3.3	3.3	3.3	12.3619	3.3	3.3	15.7106	3.3	3.3	3.3	3.3
	D2	3.3	3.3	3.3	3.3	162.101	73.1661	3.3	18.7623	45.8545	3.3	3.3	3.3	3.3	16.1083	3.3	3.3	16.1016	3.3	3.3	3.3	3.3
	D3	3.3	3.3	3.3	3.3	19.7508	5	3.3	17.9081	17.3514	3.3	3.3	3.3	3.3	5	3.3	3.3	3.3	3.3	3.3	3.3	3.3
	D4	3.3	3.3	3.3	3.3	25.1343	16.3583	3.3	3.3	3.3	3.3	3.3	3.3	3.3	19.4086	3.3	3.3	19.5514	3.3	3.3	3.3	3.3
	D5																			3.3	3.3	3.3
	D6																			3.3	3.3	3.3
TXB2	Mean	9019.14	23220.3	19889.4	1515.42	24699.2	19064.3	583.717	33378.1	36739.2	1451.66	4595.98	1462.88	25029.3	212748	25536.3	31307	189778	36919.2	4157.34	94250.1	14519.1
	D1	1871.96	3843.12	6065.86	1038.17	20180.7	15499.1	808.119	26110.3	28117.7	2093.33	1670.39	1021.65	34962.6	202620	38190	42857	172635	47972.2	4349.05	91829.1	6887.75
	D2	14265.9	37523.5	25128.2	2071.04	49420.2	38454.7	943.868	59721.4	67250.4	667.858	1853.72	1164.9	32629	198098	37656.3	39922.6	187468	49419.3	6194.57	82007	13918.6
	D3	3844.32	10422	8956.78	1461.11	15648.5	11034	364.984	32539	36243.6	994.376	3694.54	1623.7	5177.82	130334	2125.73	4655.45	112116	5025.87	8129.42	121935	14636
	D4	16094.3	41092.7	39406.8	1491.35	13547.3	11269.6	217.896	15141.5	15345.2	2051.06	11165.3	2041.25	27347.9	319939	24173.1	37792.7	286893	45259.4	885.142	52965.2	4045.02
	D5																			1814.91	128402	13068.5
	D6																			3570.94	88362	34558.5
TXB3	Mean	416.65	827.587	653.477	333.3	800.047	580.225	333.3	1917.67	2056.36	333.3	374.975	333.3	594.608	25150.3	984.109	812.586	16338.2	1164.68	333.3	1617.46	664.693
	D1	333.3	333.3	333.3	333.3	500	500	333.3	1108.5	1085.55	333.3	333.3	333.3	500	19922.8	1163.05	1070.15	14771.4	1165.68	333.3	500	333.3
	D2	500	1162.79	500	333.3	1866.89	1154.3	333.3	4352.55	4926.56	333.3	333.3	333.3	500	32488.7	1387.7	500	20750.1	1434.62	333.3	500	333.3
	D3	333.3	333.3	333.3	333.3	500	333.3	333.3	1709.63	1713.34	333.3	333.3	333.3	333.3	4369.98	333.3	333.3	2638.3	333.3	333.3	3049.19	1163.27
	D4	500	1480.95	1447.31	333.3	333.3	333.3	333.3	500	500	333.3	500	333.3	1045.13	43819.5	1052.38	1346.89	27193	1725.13	333.3	500	333.3
	D5																			333.3	2400.11	500
	D6																			333.3	2755.44	1324.99
12-HHT	Mean	2436.37	17726.3	26764.9	1000	28654.5	20436.4	1000	40550	49967.9	1419.12	3320.56	1392.95	4094.36	340887	27866.6	2516.25	192557	37509.2	7278.06	166668	25197.9
	D1	2488.91	3976.22	9658.94	1000	25344.3	18558.4	1000	34085	41158.4	2385.6	1000	1000	5643.71	305881	38661.6	2252.11	164182	49935.6	7539.03	165862	12390.7
	D2	3119.06	31212.2	32950	1000	55934.3	37419.6	1000	79874.1	89686.6	1000	1000	1562.43	3521.28	409462	40732.8	2659.51	276371	47054.7	11742	131539	21958.5
	D3	2027.92	5714.17	12359.5	1000	17423.6	11317.3	1000	34180.7	50622.9	1290.87	4007.52	1114.83	1829.39	158703	3598.76	1000	48858.5	6878.79	12648.8	219671	29716
	D4	2109.6	30002.5	52091.4	1000	15915.7	14450.4	1000	14060.3	18403.7	1000	7274.74	1894.53	5383.06	489500	28473.4	4153.39	280816	46167.5	1441.52	93319.1	6087.81
	D5																			3244.74	204831	21220.2
	D6																			7052.27	184786	59814.3
AA	Mean	10172.1	18938.6	207174	13776	373244	347305	20217.4	752012	1.03333e+06	7951.63	30876.2	234001	6581.53	5732.92	34469.1	11771.7	20775.4	119463	958848	2.97126e+06	2.82233e+06
	D1	10291.4	24760.3	242521	3333.3	418082	346883	5301.49	749352	1.10258e+06	8059.15	26217.7	244374	13081.9	8427.15	26848	10262.8	26888.7	118633	622757	3.3098e+06	2.17809e+06
	D2	10311.3	19071.4	277692	35581.5	505911	476873	22053.1	742628	1.03273e+06	8768.09	34292.5	282626	5991.22	3333.3	54160.5	10461.4	10825.1	108310	826683	5.10997e+06	3.0328e+06
	D3	9277.18	16539.5	147504	9393.83	302975	310967	22791.3	927767	1.16216e+06	9710.02	34525.4	210540	3441.21	3495.75	26270.3	11830.9	23361.6	117814	1.20219e+06	5.03132e+06	3.30779e+06
	D4	10808.6	15383.4	160978	6795.17	266006	254498	30723.6	588300	835856	5269.27	28469.1	198462	3811.78	7675.48	30597.7	14531.5	22026.2	133094	49950.7	1.02059e+06	635420
	D5																			2.0481e+06	2.3863e+06	1.54705e+06
	D6																			1.00341e+06	969588	6.23282e+06
EPA	Mean	1000	1000	3449.97	1167.84	22859.9	30650.8	1142.46	67471.5	98187.3	1000	1000	5652.37	1000	1000	1000	1000	1000	2372.57	236160	731370	694721
	D1	1000	1000	4442.34	1000	26019.1	32095.1	1000	80523.5	101830	1000	1000	5505.15	1000	1000	1000	1000	1000	1719.22	153455	814679	536189
	D2	1000	1000	4602.71	1671.36	32481	35981.2	1259.62	72468.5	99981	1000	1000	7395.76	1000	1000	1000	1000	1000	1463.54	203637	1.25766e+06	746514
	D3	1000	1000	1923.75	1000	18118.7	28789.7	1096.91	74073.8	125243	1000	1000	3973.97	1000	1000	1000	1000	1000	2774.81	296040	1.2383e+06	814183
	D4	1000	1000	2831.06	1000	14820.7	25737.1	1213.31	42820.2	65695.6	1000	1000	5734.6	1000	1000	1000	1000	1000	3532.73	12499.9	251353	156571
	D5																			504200	587424	380904
	D6																			247126	238802	1.53397e+06
DHA	Mean	1238.07	2547.66	35573.8	9076.89	94431.1	161081	6542.18	130613	196114	1133.38	2850.76	28379.7	1052.33	1029.96	2582.21	2043.34	1435.16	20480	582430	456613	878773
	D1	1076.34	2442.53	33644.7	2773.57	85351.5	161949	2774.74	174470	204228	1144.94	1404.97	27575.5	1209.3	1000	1799.98	1440.95	1094.03	17058.8	273574	373916	498992
	D2	1286.47	2721.08	38559.3	18025.6	108568	179735	10287.5	119888	181015	1000	3171.75	33884	1000	1000	3541.82	1733.1	1205.31	18414.7	259023	327996	390453
	D3	1214.33	2438.89	31418	8164.78	96001.6	158188	6256.84	135002	226285	1212.85	3796.08	23481.3	1000	1000	2653.23	1748.72	1819.74	25062.3	712799	757539	1.28255e+06
	D4	1375.14	2588.16	38673.4	7343.6	87803	144450	6849.65	93093	172926	1175.74	3030.24	28578.1	1000	1119.85	2333.8	3250.59	1621.57	21384.2	36947.6	259732	303147
	D5																			1.39784e+06	764696	603065
	D6																			814403	255797	2.19443e+06
DPA	Mean	1666.65	6069.3	86120.7	7020	93956.2	198748	1499.99	101278	160376	1666.65	7093.76	66115.7	1000	1333.32	3621.06	1499.99	1666.65	47418.9	429668	417725	898661
	D1	1666.65	6512.5	85281.1	1666.65	81788	206161	1000	177390	184097	1666.65	3492.81	58479	1000	1666.65	3728.63	1000	1666.65	42925.8	303158	381316	518520
	D2	1666.65	6637.82	80724.6	17293.3	126116	279153	1666.65	96621.4	136270	1666.65	9289.96	107754	1000	1000	7422.3	1666.65	1666.65	60551.4	283995	410804	521843
	D3	1666.65	5275.71	75534.1	5714.58	88833.2	136276	1666.65	65608.4	184022	1666.65	8623.49	39598.9	1000	1000	1666.65	1666.65	1666.65	40160.7	378909	511767	1.37744e+06
	D4	1666.65	5851.18	102943	3405.41	79087.8	173402	1666.65	65491.8	137116	1666.65	6968.78	58630.9	1000	1666.65	1666.65	1666.65	1666.65	46037.7	22193.1	165637	128927
	D5																			1.17877e+06	900882	589290
	D6																			410979	135943	2.25595e+06
20-OH-LTB4	Mean	10	10	10	10	186.936	145.499	10	34.9576	29.3695	10	10	10	10	10	10	10	10	10	10	10933.1	53.9744
	D1	10	10	10	10	70.0184	42.4523	10	16.65	16.65	10	10	10	10	10	10	10	10	10	10	6687.84	16.65
	D2	10	10	10	10	339.048	217.402	10	43.3793	38.5864	10	10	10	10	10	10	10	10	10	10	7609.6	33.8612
	D3	10	10	10	10	260.212	255.86	10	63.1512	45.5916	10	10	10	10	10	10	10	10	10	10	23065.6	223.385
	D4	10	10	10	10	78.4673	66.2806	10	16.65	16.65	10	10	10	10	10	10	10	10	10	10	5463.91	16.65
	D5																			10	8626.22	16.65
	D6																			10	14145.7	16.65
20-OH-PGE2	Mean	10	10	10	10	10	10	10	10	10	10	10	10	10	10	10	10	10	10	10	10	10
	D1	10	10	10	10	10	10	10	10	10	10	10	10	10	10	10	10	10	10	10	10	10
	D2	10	10	10	10	10	10	10	10	10	10	10	10	10	10	10	10	10	10	10	10	10
	D3	10	10	10	10	10	10	10	10	10	10	10	10	10	10	10	10	10	10	10	10	10
	D4	10	10	10	10	10	10	10	10	10	10	10	10	10	10	10	10	10	10	10	10	10
	D5																			10	10	10
	D6																			10	10	10
