# Supplementary material for: Validated bioanalysis of oxylipins confirms specialized pro-resolving mediator formation in vitro and in vivo
Source: J Lipid Res. 2026 Jun 8;67(7):101075. doi: 10.1016/j.jlr.2026.101075 (PMC13380050; doi:10.1016/j.jlr.2026.101075)
Supplement: Supplemental Table S3 [file mmc3.xlsx]

## Sheet: All donors
Supplementary Figure S3	Oxylipin formation in vivo. Brain, colon, liver, lung and spleen were harvested from 3-month-old male and female C57BL/6JRj mice. Oxylipins were extracted by SPE and determined by UHPLC-MS/MS. For statistical analysis, nd and nq samples were treated as LOD and 1/2 LLOQ, respectively.
Analyte	Animal	Analyte levels (pg/30 mg tissue)
		Spleen	Lung	Colon	Liver	Brain
LXA4	Mean	3.3	3.3	3.3	3.3	3.3
	1	3.3	3.3	3.3	3.3	3.3
	2	3.3	3.3	3.3	3.3	3.3
	3	3.3	3.3	3.3	3.3	3.3
	4	3.3	3.3	3.3	3.3	3.3
AT-LXA4	Mean	10	10	10	10	10
	1	10	10	10	10	10
	2	10	10	10	10	10
	3	10	10	10	10	10
	4	10	10	10	10	10
LXA5	Mean	10	10	10	10	10
	1	10	10	10	10	10
	2	10	10	10	10	10
	3	10	10	10	10	10
	4	10	10	10	10	10
LXB4	Mean	10	10	10	10	10
	1	10	10	10	10	10
	2	10	10	10	10	10
	3	10	10	10	10	10
	4	10	10	10	10	10
MaR1	Mean	10	10	10	10	10
	1	10	10	10	10	10
	2	10	10	10	10	10
	3	10	10	10	10	10
	4	10	10	10	10	10
MaR2	Mean	264.242	68.537	27.7025	11.6625	10
	1	215.184	64.6707	16.65	10	10
	2	347.734	88.1322	42.7508	16.65	10
	3	241.839	53.5277	34.7592	10	10
	4	252.211	67.8176	16.65	10	10
7-epi-MaR1	Mean	10	10	10	10	10
	1	10	10	10	10	10
	2	10	10	10	10	10
	3	10	10	10	10	10
	4	10	10	10	10	10
PD1	Mean	3.3	3.3	3.3	3.3	3.3
	1	3.3	3.3	3.3	3.3	3.3
	2	3.3	3.3	3.3	3.3	3.3
	3	3.3	3.3	3.3	3.3	3.3
	4	3.3	3.3	3.3	3.3	3.3
PDX	Mean	150.516	16.4592	35.5494	3.3	3.3
	1	25.9227	11.0859	11.7365	3.3	3.3
	2	214.376	20.7158	49.9698	3.3	3.3
	3	174.813	22.3967	45.036	3.3	3.3
	4	186.954	11.6383	35.4552	3.3	3.3
RvD1	Mean	33.3	33.3	33.3	33.3	33.3
	1	33.3	33.3	33.3	33.3	33.3
	2	33.3	33.3	33.3	33.3	33.3
	3	33.3	33.3	33.3	33.3	33.3
	4	33.3	33.3	33.3	33.3	33.3
AT-RvD1	Mean	10	10	10	10	10
	1	10	10	10	10	10
	2	10	10	10	10	10
	3	10	10	10	10	10
	4	10	10	10	10	10
RvD2	Mean	33.3	33.3	33.3	33.3	33.3
	1	33.3	33.3	33.3	33.3	33.3
	2	33.3	33.3	33.3	33.3	33.3
	3	33.3	33.3	33.3	33.3	33.3
	4	33.3	33.3	33.3	33.3	33.3
RvD3	Mean	10	10	10	10	10
	1	10	10	10	10	10
	2	10	10	10	10	10
	3	10	10	10	10	10
	4	10	10	10	10	10
AT-RvD3	Mean	10	10	10	10	10
	1	10	10	10	10	10
	2	10	10	10	10	10
	3	10	10	10	10	10
	4	10	10	10	10	10
RvD4	Mean	10	10	10	10	10
	1	10	10	10	10	10
	2	10	10	10	10	10
	3	10	10	10	10	10
	4	10	10	10	10	10
RvD5	Mean	220.442	47.6859	14.9875	10	10
	1	62.9425	38.7873	10	10	10
	2	334.662	44.3694	16.65	10	10
	3	245.097	55.506	16.65	10	10
	4	239.069	52.0807	16.65	10	10
RvE1	Mean	10	10	10	10	10
	1	10	10	10	10	10
	2	10	10	10	10	10
	3	10	10	10	10	10
	4	10	10	10	10	10
RvE2	Mean	10	10	10	10	10
	1	10	10	10	10	10
	2	10	10	10	10	10
	3	10	10	10	10	10
	4	10	10	10	10	10
RvE4	Mean	10	10	10	10	10
	1	10	10	10	10	10
	2	10	10	10	10	10
	3	10	10	10	10	10
	4	10	10	10	10	10
LTB4	Mean	2908.29	3594.26	467.798	11.6625	31.6019
	1	3790.54	3116.37	370.74	10	55.7076
	2	2172.73	3036.55	582.544	16.65	37.4001
	3	2239	3854.02	429.764	10	16.65
	4	3430.89	4370.07	488.145	10	16.65
trans-LTB4	Mean	956.66	1050.05	179.561	10	22.0679
	1	1011.98	999.746	121.853	10	38.3214
	2	818.919	1042.33	256.793	10	16.65
	3	965.553	1016.11	171.946	10	16.65
	4	1030.19	1142	167.653	10	16.65
epi-trans-LTB4	Mean	3748.64	2125.3	592.546	10	45.4438
	1	3223.24	2160.18	348.051	10	61.4539
	2	3651.54	2200.69	885.34	10	47.0616
	3	3966.19	1907.6	534.695	10	37.0258
	4	4153.61	2232.71	602.099	10	36.234
5S,15S-diHETE	Mean	476.202	121.172	101.467	10	11.6625
	1	293.367	105.334	48.8967	10	10
	2	575.454	113.806	154.804	10	16.65
	3	480.554	135.082	97.7978	10	10
	4	555.434	130.467	104.371	10	10
5S,6R-diHETE	Mean	27.3985	100.701	47.7475	10	10
	1	38.7379	85.5606	40.5335	10	10
	2	37.5562	70.2465	80.5981	10	10
	3	16.65	115.879	34.2517	10	10
	4	16.65	131.117	35.6068	10	10
LTB5	Mean	97.2276	106.488	32.2154	10	10
	1	128.689	93.3597	16.65	10	10
	2	82.507	107.963	57.384	10	10
	3	72.7014	103.691	16.65	10	10
	4	105.013	120.938	38.1774	10	10
5-HETE	Mean	928.518	2366.32	2615.95	294.334	2099.47
	1	438.881	2023.34	1869.21	288.573	2869.72
	2	1443.52	2055.53	3324.74	322.744	2108.78
	3	903.32	2706.12	2555.22	281.231	2048.85
	4	928.352	2680.3	2714.62	284.789	1370.52
8-HETE	Mean	2685.49	1952.54	618.846	212.65	344.254
	1	2736.38	2031.33	414.552	168.051	365.611
	2	2673.13	1891.88	772.521	213.015	384.667
	3	2599.21	1859.36	634.931	199.337	345.676
	4	2733.24	2027.58	653.38	270.195	281.062
11-HETE	Mean	14953.6	13206.8	14036.8	754.192	3452.33
	1	14708.1	11839	12631.6	539.413	3726.84
	2	12281.9	11520.8	14183.6	747.185	3610.96
	3	14848.1	15235.1	13182	930.209	3628.68
	4	17976.4	14232.5	16150	799.961	2842.84
12-HETE	Mean	629408	520713	80032.8	32309.5	31175.6
	1	654392	514700	69943.9	20830	37806.9
	2	599263	502911	94822.8	37062.9	36427.3
	3	613396	495171	78646.9	32867.9	24548.1
	4	650583	570072	76717.6	38477.1	25920.1
15-HETE	Mean	11183.9	16892.8	17023.6	1280.98	5845.27
	1	6157.21	13917.6	13183.5	1122.63	6320.45
	2	13197.7	14372.4	15299.6	1266.87	6093.62
	3	12233.2	20176.1	16412	1377.91	6080.53
	4	13147.4	19105.2	23199.4	1356.53	4886.48
5-HEPE	Mean	16.65	103.935	118.708	23.9999	13.325
	1	16.65	88.0487	94.4121	16.65	16.65
	2	16.65	107.961	162.104	46.0497	16.65
	3	16.65	103.377	101.774	16.65	10
	4	16.65	116.352	116.541	16.65	10
11-HEPE	Mean	212.244	188.9	362.835	49.8986	11.6625
	1	200.375	175.451	348.302	16.65	16.65
	2	231.489	197.243	437.646	57.2961	10
	3	192.289	189.174	294.593	75.1012	10
	4	224.824	193.731	370.796	50.5471	10
12-HEPE	Mean	20938	17720.2	2507.61	3496.8	117.739
	1	18712.2	18614.7	2507.21	1719.7	155.099
	2	26995.1	20317.6	3405.41	5074.36	156.972
	3	19904.9	13837.1	2138.59	3535.47	59.9363
	4	18139.8	18111.5	1979.25	3657.65	98.9485
15-HEPE	Mean	594.082	292.825	757.325	45.3247	10
	1	69.4162	196.269	370.469	16.65	10
	2	1385.29	406.772	1143.52	85.8222	10
	3	523.903	338.264	823.578	39.0865	10
	4	397.721	229.997	691.732	39.74	10
18-HEPE	Mean	46.9491	41.9408	109.56	63.2323	13.325
	1	42.2747	36.412	106.421	54.5532	16.65
	2	64.0083	38.8657	121.62	78.6418	16.65
	3	43.5195	48.5421	92.5632	65.0458	10
	4	37.994	43.9435	117.637	54.6886	10
4-HDHA	Mean	161.724	185.62	120.573	133.011	625.22
	1	178.099	223.42	109.24	117.774	906.977
	2	106.578	172.752	99.834	130.413	660.451
	3	199.895	166.713	138.955	142.761	499.773
	4	162.324	179.596	134.264	141.095	433.677
7-HDHA	Mean	62.4323	226.987	59.1648	45.6328	57.1444
	1	57.5646	198.389	47.3975	35.6563	75.1419
	2	52.97	176.909	64.0342	48.3634	61.099
	3	63.8943	257.265	71.644	51.9577	37.9583
	4	75.3003	275.387	53.5837	46.5541	54.3782
10-HDHA	Mean	1250.46	776.572	135.793	80.4393	107.73
	1	1716.61	833.242	73.9974	52.786	144.861
	2	995.594	799.775	140.934	101.349	121.1
	3	1085.27	632.077	193.02	88.0731	76.6415
	4	1204.36	841.194	135.219	79.5493	88.3161
13-HDHA	Mean	1391.77	1327.79	869.921	119.108	270.533
	1	1506.18	1136.13	699.138	77.8695	337.997
	2	970.17	1140.01	836.129	102.039	286.19
	3	1400.58	1557.83	1049.77	167.163	224.444
	4	1690.15	1477.2	894.651	129.36	233.5
14-HDHA	Mean	68386.5	36212.9	6885.16	1492.75	811.263
	1	76316.6	38545.9	2884.65	739.282	1064.13
	2	60718.2	39084.9	8567.45	2406.27	1003.12
	3	62551.8	30200.9	9399.58	1385.68	546.393
	4	73959.7	37020	6688.96	1439.78	631.411
17-HDHA	Mean	47789.1	9665.99	5984.61	306.894	673.181
	1	11145.4	6673.15	2305.83	143.002	884.688
	2	62107.2	13149.3	6266.26	396.534	752.602
	3	60682.9	11031.4	9622	343.709	532.182
	4	57220.9	7810.06	5744.33	344.332	523.252
9-HODE	Mean	122023	63034.1	49320.3	9641.15	100
	1	74416.9	60498.6	39786.4	4056.23	100
	2	164315	55469	60564.5	6481.24	100
	3	125625	69064.2	46874.5	18039.8	100
	4	123733	67104.5	50055.8	9987.33	100
13-HODE	Mean	117945	58065.1	45275.1	9494.45	200
	1	89369.5	58227.5	35954.8	3694.34	100
	2	152799	50867.9	56995.8	7274.21	500
	3	110294	60542.8	43186.3	17376.9	100
	4	119318	62622.2	44963.7	9632.32	100
PGE2	Mean	35395.2	15281.5	57209.9	212.317	1602.16
	1	44978.3	12689.7	52592.9	173.526	1996.23
	2	20021.2	13871.9	57027.6	177.105	1663.13
	3	35037	17914.4	48857.4	264.441	1420.94
	4	41544.4	16650.2	70361.7	234.198	1328.34
15-keto-PGE2	Mean	5237.44	2981.1	9359.3	39.4746	34.2712
	1	6090.63	2842.07	10402.6	16.65	16.65
	2	2740.35	2830.43	8224.74	46.8983	45.7238
	3	5678.5	3566.47	5243.93	52.4197	35.0422
	4	6440.26	2685.45	13566	41.9305	39.6686
PGD2	Mean	58891.4	4203.4	29402.7	434.2	21342.4
	1	65110.3	3372.07	27655.8	288.134	23112.6
	2	40094.3	3997.14	33595.8	464.222	21937.7
	3	63645.5	4893.38	24780.5	531.178	21468.8
	4	66715.6	4551.03	31578.7	453.267	18850.5
PGJ2	Mean	8211.32	410.203	2304.65	28.439	1761.5
	1	9904.22	327.26	2113.97	16.65	1705.41
	2	4518.66	386.107	2607.01	43.1799	2152.61
	3	8730.41	484.526	1941.91	37.276	1885.8
	4	9691.97	442.919	2555.69	16.65	1302.16
15-deoxy-12,14-PGJ2	Mean	132.815	16.65	48.5578	568.844	16.65
	1	143.236	16.65	40.45	741.488	16.65
	2	76.5367	16.65	58.5463	678.603	16.65
	3	142.939	16.65	42.0732	376.532	16.65
	4	168.549	16.65	53.1618	478.752	16.65
PGD1	Mean	2035.36	361.793	2072.67	14.9875	262.899
	1	2103.43	300.199	2022.85	10	260.563
	2	1581.06	395.353	2107.01	16.65	381.69
	3	2379.47	403.035	1665.9	16.65	234.459
	4	2077.49	348.585	2494.94	16.65	174.885
PGE1	Mean	1219.68	948.216	3395.38	63.2944	215.258
	1	1581.5	786.483	3087.18	51.2371	184.037
	2	795.16	953.945	3646.38	63.7557	241.487
	3	1171.72	989.399	2675.63	66.9532	213.131
	4	1330.32	1063.04	4172.35	71.2314	222.375
6-Keto-PGE1	Mean	3.3	3.3	3.3	3.3	3.3
	1	3.3	3.3	3.3	3.3	3.3
	2	3.3	3.3	3.3	3.3	3.3
	3	3.3	3.3	3.3	3.3	3.3
	4	3.3	3.3	3.3	3.3	3.3
PGF1α	Mean	34.8986	16.65	44.4825	10	10
	1	16.65	16.65	40.505	10	10
	2	43.9422	16.65	49.8063	10	10
	3	42.7967	16.65	39.7181	10	10
	4	36.2057	16.65	47.9008	10	10
PGF1β	Mean	39.7929	16.65	50.9906	10	10
	1	16.65	16.65	42.2951	10	10
	2	51.1952	16.65	55.4745	10	10
	3	46.2105	16.65	49.6929	10	10
	4	45.1158	16.65	56.4999	10	10
PGF2α	Mean	13915.7	11482.2	19352.6	1757.3	6713.09
	1	13096	8229	19386.2	1352.54	5903.71
	2	10776.2	10222	18759.6	1493.78	7946.62
	3	14438.8	14446.1	20192.2	1947.51	6246.08
	4	17351.7	13031.9	19072.2	2235.39	6755.95
PGF2β	Mean	1938.45	868.646	1551.1	77.7551	318.877
	1	1761.31	682.857	1509.73	40.1649	320.588
	2	1503.4	710.799	1503.08	76.1948	340.381
	3	2047.52	1093.95	1365.32	98.4519	325.7
	4	2441.57	986.978	1826.29	96.2088	288.838
PGF3α	Mean	67.7587	75.7585	260.237	82.2013	33.3
	1	121.035	50	240.092	50	33.3
	2	50	100.447	341.995	50	33.3
	3	50	50	228.921	116.809	33.3
	4	50	102.587	229.942	111.996	33.3
PGB3	Mean	10	10	10	10	10
	1	10	10	10	10	10
	2	10	10	10	10	10
	3	10	10	10	10	10
	4	10	10	10	10	10
PGE3/PGD3	Mean	176.568	41.4671	606.437	4.575	11.5211
	1	256.406	34.4788	606.719	3.3	17.0441
	2	100.783	48.6677	760.831	5	14.0089
	3	163.013	47.7579	418.613	5	5
	4	186.069	34.9641	639.583	5	10.0314
TXB2	Mean	41965.5	8236.09	16023.3	610.334	3350.21
	1	52467	7831.01	13815.5	331.956	3002.18
	2	26827	8417.31	16880.1	890.648	3373.93
	3	45058.3	7585.62	14041.8	646.392	3634.86
	4	43509.6	9110.41	19355.9	572.342	3389.88
TXB3	Mean	500	333.3	500	333.3	333.3
	1	500	333.3	500	333.3	333.3
	2	500	333.3	500	333.3	333.3
	3	500	333.3	500	333.3	333.3
	4	500	333.3	500	333.3	333.3
12-HHT	Mean	100861	85660.8	141330	4323.5	13570
	1	83209	73943	119378	2327	14010
	2	96478	78442	143433	3586	13795
	3	104332	99594	128114	6544	15662
	4	119426	90664	174396	4837	10813
AA	Mean	132565	180650	1.66986e+06	667229	1.52969e+06
	1	21876.9	147042	1.82856e+06	630103	1.90691e+06
	2	341574	149727	1.58519e+06	720866	1.56967e+06
	3	121132	235802	1.69545e+06	627204	1.45001e+06
	4	45678.7	190027	1.57022e+06	690744	1.19216e+06
DHA	Mean	150859	270494	669215	483788	442492
	1	63071.4	249961	677073	408433	595660
	2	240217	261898	573905	481975	459074
	3	210054	282920	834465	553475	363858
	4	90093.8	287196	591416	491267	351377
DPA	Mean	91515.5	118596	201500	114409	19925
	1	58035.5	134987	204685	110499	30393.3
	2	162904	129210	198130	125070	22875.9
	3	112364	112832	224712	88594.5	13589.9
	4	32758.3	97355.7	178472	133474	12841
EPA	Mean	5419.13	7057.4	141014	115421	14651.4
	1	707.461	4930.33	172250	93421.5	22156.2
	2	17753.6	7043.16	147655	139607	16724
	3	2205.84	8924.82	131399	118926	9282.56
	4	1009.67	7331.31	112751	109731	10442.7
